# Supplementary material for: Analysis of genetic diversity and selection characteristics using the whole genome sequencing data of five buffaloes, including Xilin buffalo, in Guangxi, China
Source: Front Genet. 2023 Jan 9;13:1084824. doi: 10.3389/fgene.2022.1084824 (PMC9869173; doi:10.3389/fgene.2022.1084824)
Supplement: Supplementary file 1 [file DataSheet1.xlsx]

## Sheet: Table S1
Supplementary Table S1 Overview of sample information and sequencing statistics concerning the 71 buffaloes analyzed in this study.
Sample	Mapping_Rate	Duplication	Insert_Size	Mean_Depth(X)
FZ11	0.9928	0.0583	331	9.6966
FZ12	0.9857	0.0552	325	10.1397
FZ13	0.9947	0.0628	330	11.1937
FZ14	0.9927	0.0607	334	10.9668
FZ16	0.993	0.0551	342	9.8705
FZ2	0.9957	0.0543	334	9.7955
FZ3	0.9946	0.0528	324	9.4414
FZ4	0.9965	0.0546	349	9.7533
FZ5	0.9944	0.0586	338	11.3404
FZ8	0.9959	0.0545	329	9.8894
FZ9	0.9951	0.057	329	10.9119
XL1	0.9965	0.0562	330	11.54
XL3	0.9954	0.0621	333	11.9977
XL9	0.9963	0.0584	334	11.7304
XLSN6	0.9956	0.0623	329	12.9002
XLSN10	0.9954	0.0606	327	11.9127
XLSN11	0.996	0.0647	335	13.282
XLSN12	0.9968	0.0572	337	10.6211
XLSN13	0.9944	0.0623	343	12.4611
XLSN14	0.9967	0.0564	335	10.3282
XLSN15	0.9966	0.0534	335	9.4965
XLSN16	0.9958	0.0826	335	10.2436
XLSN17	0.9971	0.0551	333	9.636
XLSN21	0.9948	0.0589	333	11.3836
XLSN32	0.9962	0.0619	333	11.8216
XLSN33	0.9963	0.0739	346	14.9201
XLSN35	0.9966	0.0608	325	11.5734
XLSN37	0.9954	0.0709	333	14.7479
XLSN4	0.9962	0.0639	334	12.9745
XLSN7	0.9944	0.0684	345	14.6039
XLSN8	0.997	0.0647	343	13.3005
XLSNA	0.9963	0.0686	346	12.725
XLSNC	0.9949	0.063	326	13.0311
XLSND	0.9964	0.0662	347	13.5572
XLSNE	0.9965	0.0593	334	11.0051
XLSNF	0.9959	0.0579	322	10.7612
SRR4477876	0.9976	0.0643	254	6.7125
SRR4477877	0.9974	0.0736	247	7.9414
SRR4477878	0.9977	0.0694	228	7.4651
SRR4477879	0.9977	0.0748	222	8.3378
SRR4477880	0.9977	0.062	211	6.5879
SRR4477882	0.9977	0.0753	218	8.2581
SRR4477883	0.9979	0.0685	206	7.2583
SRR4477884	0.997	0.0656	212	5.7224
SRR4477885	0.9944	0.0659	213	5.5289
SRR4477886	0.9968	0.0658	241	5.6185
SRR4477888	0.9973	0.0737	213	6.6526
SRR4477890	0.9908	0.0813	413	9.568
SRR4477891	0.9909	0.0848	415	10.6283
SRR4477892	0.9884	0.0858	388	10.1737
SRR4477893	0.9915	0.0852	391	9.9779
SRR4477894	0.9953	0.1153	364	14.3563
SRR4477895	0.9907	0.0724	373	7.7817
SRR4477896	0.9933	0.1006	424	12.1531
SRR4477897	0.9885	0.0788	402	8.5269
SRR4477898	0.9911	0.0828	445	9.0016
SRR4477899	0.9932	0.1104	346	11.5496
SRR4477900	0.9904	0.0646	356	5.9717
GZB1	0.9945	0.0771	271	22.2774
GZB2	0.9959	0.0979	423	12.1701
GZB7	0.9934	0.0878	275	22.1058
GZB8	0.995	0.0669	436	9.2987
GZB9	0.9944	0.0727	275	8.595
GZB12	0.9951	0.0743	434	9.6778
GZB13	0.9873	0.0682	427	8.8004
GZB21	0.9955	0.0724	436	9.6406
GZB22	0.9935	0.0578	442	7.089
GZB23	0.9946	0.0718	441	9.0863
BH5	0.9295	0.0745	419	10.1817
BH9	0.9909	0.0674	408	9.5314
BH42	0.9865	0.0963	410	11.9457

## Sheet: Table S2 
Supplementary Table S2 Change rate by chromosome
Chromosome	Length	Variants	Variants_rate
1	158534110	1877077	84
2	136231102	1543646	88
3	121005158	1275094	94
4	120000601	1315196	91
5	120089316	1381397	86
6	117806340	1305369	90
7	110682743	1318394	83
8	113319770	1300652	87
9	105454467	1187163	88
10	103308737	1214576	85
11	106982474	1150956	92
12	87216183	954777	91
13	83472345	1042810	80
14	82403003	914501	90
15	85007780	964235	88
16	81013979	1003507	80
17	73167244	853130	85
18	65820629	709867	92
19	63449741	760400	83
20	71974595	796762	90
21	69862954	675968	103
22	60773035	739907	82
23	52498615	608202	86
24	62317253	498877	124

## Sheet: Table S3
Supplementary Table S3 Distribution of SNPs within various genomic regions.
Variant Type		SNP Count
Downstream		3944012
Exon		1512540
Intergenic		13726813
Intron		46098273
Splice_site_acceptor		15810
Splice_site_donor		16283
Splice_site_region		123317
Transcript		211
Upstream		3934037
Utr_3_prime		759238
Utr_5_prime		213760

## Sheet: Table S4
Supplementary Table S4 A summary of genes from CLR in Xiling buffalo.
Chrom	Starting position	Ending position	CLR	Gene
1	2000001	2050000	183.322	GART|DNAJC28|TMEM50B
1	2020001	2070000	270.987	DNAJC28|TMEM50B
1	2040001	2090000	304.305	TMEM50B
1	2060001	2110000	304.305	TMEM50B|IFNGR2
1	2080001	2130000	225.695	TMEM50B|IFNGR2
1	2100001	2150000	126.648	IFNGR2
1	35080001	35130000	137.107	VGLL3|LOC101902812
1	35100001	35150000	137.107	VGLL3|LOC101902812
1	35120001	35170000	137.107	VGLL3|LOC101902812
1	35380001	35430000	194.69	POU1F1|CHMP2B
1	35400001	35450000	265.798	POU1F1|CHMP2B
1	35420001	35470000	266.045	POU1F1
1	43000001	43050000	158.261	ST3GAL6
1	43020001	43070000	184.64	ST3GAL6
1	43040001	43090000	184.64	ST3GAL6
1	43060001	43110000	143.738	ST3GAL6
1	49900001	49950000	162.9	ALCAM
1	49920001	49970000	162.9	ALCAM
1	49940001	49990000	148.884	ALCAM
1	53160001	53210000	129.574	MYH15
1	53180001	53230000	148.388	MYH15
1	53200001	53250000	148.388	MYH15
1	56260001	56310000	158.707	CD96
1	56280001	56330000	158.707	CD96
1	56300001	56350000	128.777	ZBED2|CD96
1	56360001	56410000	138.98	CD96
1	56380001	56430000	138.98	PLCXD2|CD96
1	56400001	56450000	135.478	PLCXD2|CD96
1	57000001	57050000	159.219	SLC9C1
1	57020001	57070000	268.364	SLC9C1
1	57040001	57090000	268.364	SLC9C1|CD200
1	57060001	57110000	333.127	SLC9C1|CD200
1	57080001	57130000	333.127	CD200
1	57100001	57150000	333.127	CD200
1	57120001	57170000	130.371	CD200
1	57140001	57190000	173.189	CD200
1	57160001	57210000	213.471	CD200
1	57180001	57230000	384.611	BTLA|CD200
1	57200001	57250000	384.611	BTLA|CD200
1	57220001	57270000	384.611	BTLA
1	57240001	57290000	325.538	BTLA
1	57740001	57790000	189.595	GTPBP8|NEPRO
1	57760001	57810000	243.455	GTPBP8
1	57780001	57830000	243.455	GTPBP8
1	67940001	67990000	118.987	HACD2|MYLK
1	67960001	68010000	118.987	MYLK
1	67980001	68030000	122.867	MYLK
1	68000001	68050000	122.867	MYLK
1	68020001	68070000	122.867	MYLK
1	74800001	74850000	313.92	FGF12
1	74820001	74870000	444.995	FGF12
1	74840001	74890000	567.603	FGF12
1	74860001	74910000	567.603	FGF12
1	74880001	74930000	567.603	FGF12
1	74900001	74950000	504.141	FGF12
1	74920001	74970000	504.141	FGF12
1	74940001	74990000	477.037	FGF12
1	74960001	75010000	307.49	FGF12
1	74980001	75030000	384.864	FGF12
1	75000001	75050000	384.864	FGF12
1	75020001	75070000	384.864	FGF12
1	75040001	75090000	223.408	FGF12
1	75980001	76030000	128.996	CCDC50
1	76000001	76050000	128.996	CCDC50|UTS2B
1	76840001	76890000	122.061	CLDN16
1	76860001	76910000	162.454	CLDN16
1	76940001	76990000	185.603	CLDN1
1	76960001	77010000	121.497	CLDN1
1	81300001	81350000	120.505	TRA2B
1	88380001	88430000	121.857	PPP2R3B|KCNMB2
1	88400001	88450000	143.093	PPP2R3B|KCNMB2
1	88420001	88470000	143.093	KCNMB2
1	88440001	88490000	143.093	KCNMB2
1	98300001	98350000	140.906	MECOM
1	98320001	98370000	209.719	MECOM
1	98340001	98390000	209.719	MECOM
1	99320001	99370000	289.371	GOLIM4
1	99340001	99390000	289.371	GOLIM4
1	99360001	99410000	369.884	GOLIM4
1	99380001	99430000	369.884	GOLIM4
1	99400001	99450000	369.884	GOLIM4
1	99420001	99470000	352.286	GOLIM4
1	99440001	99490000	144.542	GOLIM4
1	110900001	110950000	165.947	TIPARP
1	110920001	110970000	193.436	TIPARP
1	110940001	110990000	193.436	TIPARP
1	111060001	111110000	238.981	SSR3
1	111080001	111130000	227.201	SSR3|KCNAB1
1	111100001	111150000	227.201	SSR3|KCNAB1
1	111120001	111170000	129.455	KCNAB1
1	128420001	128470000	130.002	CLSTN2
1	128440001	128490000	130.002	CLSTN2
1	128460001	128510000	214.963	CLSTN2
1	128480001	128530000	240.535	CLSTN2
1	128500001	128550000	240.535	CLSTN2
1	128520001	128570000	240.535	CLSTN2
1	138360001	138410000	151.909	MRPL3
1	138380001	138430000	151.909	MRPL3
1	138400001	138450000	151.909	MRPL3
1	141980001	142030000	214.241	RIPK4
1	142000001	142050000	214.241	RIPK4
1	142020001	142070000	214.241	RIPK4|PRDM15
1	146940001	146990000	457.032	RUNX1
1	146960001	147010000	478.231	RUNX1
1	146980001	147030000	478.231	RUNX1
1	147000001	147050000	485.363	RUNX1
1	147020001	147070000	564.21	RUNX1
1	147040001	147090000	564.21	RUNX1
1	147060001	147110000	564.21	RUNX1
1	147080001	147130000	457.803	RUNX1
1	147100001	147150000	440.597	RUNX1
1	147120001	147170000	479.882	RUNX1
1	147140001	147190000	479.882	RUNX1
1	147160001	147210000	407.52	RUNX1
1	147180001	147230000	264.016	RUNX1
1	149180001	149230000	206.195	HLCS
1	149200001	149250000	234.18	HLCS
1	149220001	149270000	234.18	RIPPLY3|HLCS
1	149240001	149290000	234.18	RIPPLY3
1	149260001	149310000	190.069	RIPPLY3|PIGP
1	149380001	149430000	147.685	TTC3
1	149400001	149450000	155.07	TTC3
1	149420001	149470000	155.07	VPS26C|TTC3
1	149440001	149490000	125.464	VPS26C
1	149520001	149570000	144.351	DYRK1A
1	149540001	149590000	237.73	DYRK1A
1	149560001	149610000	237.73	DYRK1A
1	149580001	149630000	237.73	DYRK1A
1	149600001	149650000	236.724	DYRK1A
1	149620001	149670000	202.84	DYRK1A
1	149640001	149690000	172.438	DYRK1A
1	149660001	149710000	170.632	DYRK1A
1	152900001	152950000	157.979	ANKRD28
2	4920001	4970000	135.108	MYO7B
2	4940001	4990000	135.108	MYO7B
2	4960001	5010000	135.108	MYO7B
2	19080001	19130000	168.173	PDE11A
2	19100001	19150000	327.36	PDE11A
2	19120001	19170000	327.73	PDE11A
2	19140001	19190000	327.73	PDE11A
2	19160001	19210000	232.617	PDE11A
2	47880001	47930000	237.165	PTMA
2	53340001	53390000	200.953	ARHGAP15
2	53360001	53410000	223.656	ARHGAP15
2	53380001	53430000	223.656	ARHGAP15
2	53400001	53450000	233.932	ARHGAP15
2	53420001	53470000	233.932	ARHGAP15
2	53440001	53490000	236.888	ARHGAP15
2	53460001	53510000	280.677	ARHGAP15
2	53480001	53530000	280.677	ARHGAP15
2	53500001	53550000	280.677	ARHGAP15
2	53520001	53570000	297.342	ARHGAP15
2	53540001	53590000	297.342	ARHGAP15
2	53560001	53610000	297.342	ARHGAP15
2	53580001	53630000	292.707	ARHGAP15
2	53600001	53650000	277.802	ARHGAP15
2	53620001	53670000	254.982	ARHGAP15
2	53640001	53690000	244.06	ARHGAP15
2	70560001	70610000	133.009	EN1
2	70580001	70630000	133.009	EN1
2	70700001	70750000	406.354	MARCO
2	70720001	70770000	406.354	MARCO
2	70740001	70790000	406.354	MARCO
2	79480001	79530000	143.651	STAT1|GLS
2	79500001	79550000	200.387	STAT1|GLS
2	79520001	79570000	200.387	STAT1|STAT4
2	79540001	79590000	200.387	STAT1|STAT4
2	93700001	93750000	184.902	PARD3B
2	93720001	93770000	287.207	PARD3B
2	93740001	93790000	369.038	PARD3B
2	93760001	93810000	398.034	PARD3B
2	93780001	93830000	407.707	PARD3B
2	93800001	93850000	407.707	PARD3B
2	93820001	93870000	398.498	PARD3B
2	93840001	93890000	368.576	PARD3B
2	93860001	93910000	205.473	PARD3B
2	93880001	93930000	182.96	PARD3B
2	93900001	93950000	159.705	PARD3B
2	114880001	114930000	133.825	IRS1
2	118000001	118050000	139.626	FBXO36
2	118020001	118070000	242.962	FBXO36|SLC16A14
2	118040001	118090000	242.962	FBXO36|SLC16A14
2	118060001	118110000	242.962	FBXO36|SLC16A14
2	118080001	118130000	216.767	SLC16A14
2	118100001	118150000	134.774	LOC787234|SLC16A14
2	118340001	118390000	124.365	SP100|SP140L
2	118360001	118410000	124.365	SP140L
2	118380001	118430000	124.365	SP140L
2	120420001	120470000	165.499	ZNF362
2	120440001	120490000	165.499	ZNF362
2	120480001	120530000	164.694	TRIM62
2	120500001	120550000	122.941	TRIM62
2	121060001	121110000	179.547	ZBTB8A
2	121080001	121130000	242.496	ZBTB8B
2	121100001	121150000	242.496	ZBTB8B
2	121120001	121170000	241.765	ZBTB8B
2	121860001	121910000	240.659	SPOCD1
2	121880001	121930000	242.676	SPOCD1
2	121900001	121950000	242.676	SPOCD1
2	121920001	121970000	161.139	ADGRB2|SPOCD1
2	122480001	122530000	131.238	PUM1
2	122500001	122550000	131.238	PUM1
2	122520001	122570000	129.061	PUM1
2	122540001	122590000	143.924	PUM1
2	122560001	122610000	143.924	PUM1
2	122580001	122630000	143.924	PUM1
2	128520001	128570000	122.513	STPG1|GRHL3
2	128540001	128590000	122.513	STPG1|GRHL3
2	128560001	128610000	122.513	STPG1|GRHL3
2	130280001	130330000	118.626	ZBTB40
2	130300001	130350000	118.626	ZBTB40
2	131120001	131170000	135.17	RAP1GAP
2	131140001	131190000	135.17	RAP1GAP|ALPL
2	131160001	131210000	135.17	RAP1GAP|ALPL
3	12360001	12410000	137.05	KIRREL1
3	12400001	12450000	137.05	LOC531264
3	12420001	12470000	140.594	LOC531264
3	12440001	12490000	144.709	LOC531264
3	12460001	12510000	144.709	CD5L
3	12480001	12530000	144.709	CD5L
3	15160001	15210000	169.825	ASH1L
3	15180001	15230000	245.741	ASH1L
3	15200001	15250000	245.741	ASH1L
3	15220001	15270000	246.138	ASH1L
3	15240001	15290000	246.138	ASH1L
3	15260001	15310000	212.011	RUSC1|ASH1L
3	15440001	15490000	125.134	KRTCAP2|DPM3|SLC50A1|EFNA1|TRIM46
3	15460001	15510000	125.134	DPM3|SLC50A1|EFNA1
3	15480001	15530000	125.134	EFNA3
3	15500001	15550000	118.357	EFNA4|DCST1|EFNA3|ADAM15
3	18980001	19030000	124.479	LINGO4|OAZ3|MRPL9|TDRKH
3	19000001	19050000	124.479	OAZ3|MRPL9|TDRKH
3	19160001	19210000	138.084	TUFT1|SNX27
3	19180001	19230000	138.084	TUFT1
3	29760001	29810000	131.361	MAGI3
3	29780001	29830000	131.361	MAGI3
3	29800001	29850000	131.361	MAGI3
3	35860001	35910000	174.604	NTNG1
3	35880001	35930000	208.759	NTNG1
3	35900001	35950000	208.759	NTNG1
3	35920001	35970000	208.759	NTNG1
3	35940001	35990000	133.829	NTNG1
3	40200001	40250000	204.726	LOC533361
3	46220001	46270000	228.388	DPYD
3	46240001	46290000	354.199	DPYD
3	46260001	46310000	363.307	DPYD
3	46280001	46330000	363.307	DPYD
3	46300001	46350000	291.375	DPYD
3	59220001	59270000	130.139	LPAR3
3	59240001	59290000	130.139	LPAR3
3	59840001	59890000	134.612	PRKACB
3	59860001	59910000	148.875	PRKACB
3	59880001	59930000	148.875	PRKACB
3	59900001	59950000	220.157	PRKACB
3	59920001	59970000	316.473	PRKACB
3	59940001	59990000	482.029	PRKACB
3	59960001	60010000	582.805	PRKACB
3	59980001	60030000	592.393	PRKACB
3	60000001	60050000	627.799	PRKACB
3	60020001	60070000	661.114	PRKACB
3	60080001	60130000	621.774	TTLL7
3	60100001	60150000	548.697	TTLL7
3	60120001	60170000	516.741	TTLL7
3	60140001	60190000	531.434	TTLL7
3	60160001	60210000	531.434	TTLL7
3	60180001	60230000	521.399	TTLL7
3	60200001	60250000	393.168	TTLL7
3	60220001	60270000	371.379	TTLL7
3	60240001	60290000	277.745	TTLL7
3	60260001	60310000	282.408	TTLL7
3	62400001	62450000	162.206	ADGRL2
3	62420001	62470000	202.014	ADGRL2
3	62440001	62490000	210.017	ADGRL2
3	62460001	62510000	210.017	ADGRL2
3	62480001	62530000	289.117	ADGRL2
3	62500001	62550000	289.117	ADGRL2
3	62520001	62570000	289.117	ADGRL2
3	62540001	62590000	195.239	ADGRL2
3	62560001	62610000	155.486	ADGRL2
3	62580001	62630000	155.158	ADGRL2
3	62600001	62650000	179.536	ADGRL2
3	62620001	62670000	296.601	ADGRL2
3	62640001	62690000	326.41	ADGRL2
3	62660001	62710000	326.41	ADGRL2
3	62680001	62730000	326.41	ADGRL2
3	62700001	62750000	234.952	ADGRL2
3	62720001	62770000	219.216	ADGRL2
3	62740001	62790000	176.311	ADGRL2
3	62760001	62810000	158.258	ADGRL2
3	62780001	62830000	158.258	ADGRL2
3	62800001	62850000	137.889	ADGRL2
3	63140001	63190000	123.061	ADGRL2
3	98060001	98110000	120.839	SKINT1
3	98080001	98130000	154.889	SKINT1
3	102260001	102310000	165.122	ST3GAL3
3	102280001	102330000	179.453	ST3GAL3
3	102300001	102350000	179.453	ST3GAL3|KDM4A
3	102320001	102370000	166.053	ST3GAL3|KDM4A
3	102340001	102390000	166.053	ST3GAL3|KDM4A
3	102540001	102590000	189.295	HYI|SZT2
3	119640001	119690000	123.057	LOC526047|COPS9|OTOS
3	119660001	119710000	123.057	COPS9|OTOS
4	13680001	13730000	130.267	SLC25A13
4	30340001	30390000	132.397	LOC104968411
4	30360001	30410000	132.397	LOC104968411
4	30380001	30430000	132.397	LOC104968411
4	32720001	32770000	160.337	RUNDC3B|LOC101902435
4	32740001	32790000	163.198	LOC101902435
4	32760001	32810000	163.198	LOC101902435
4	40340001	40390000	142.074	LOC518526|CD36
4	40360001	40410000	159.808	LOC518526|CD36
4	40380001	40430000	159.808	CD36
4	50520001	50570000	121.031	CTTNBP2
4	50540001	50590000	121.031	CTTNBP2
4	50560001	50610000	121.031	CTTNBP2
4	50640001	50690000	120.868	CTTNBP2
4	64140001	64190000	133.013	PDE1C
4	81560001	81610000	134.287	POU6F2
4	81580001	81630000	142.215	POU6F2
4	81600001	81650000	187.473	POU6F2
4	81620001	81670000	187.473	POU6F2
4	81640001	81690000	180.71	POU6F2
4	81660001	81710000	180.71	POU6F2
4	81680001	81730000	139.104	POU6F2
4	84780001	84830000	120.24	KCND2
4	84800001	84850000	147.531	KCND2
4	84820001	84870000	147.531	KCND2
4	85060001	85110000	152.554	KCND2
4	85080001	85130000	152.554	KCND2
4	85100001	85150000	152.554	KCND2
4	96940001	96990000	140.198	EXOC4
4	96960001	97010000	140.198	EXOC4
4	96980001	97030000	124.965	EXOC4
4	104420001	104470000	187.214	TMEM178B
4	104440001	104490000	187.214	TMEM178B
4	104460001	104510000	187.214	TMEM178B
4	105900001	105950000	121.586	LOC100300510|LOC509513
4	105920001	105970000	121.586	LOC100336982|LOC100300510|LOC509513
4	105940001	105990000	121.586	LOC100336982|LOC100300510|LOC509513
4	106220001	106270000	159.371	LLCFC1|TRPV5|KEL
4	106240001	106290000	175.11	LLCFC1|TRPV5|KEL
4	106260001	106310000	322.864	KEL
4	106320001	106370000	400.073	LOC107132445
4	106340001	106390000	397.965	LOC107132445|LOC107132446
4	106360001	106410000	286.442	LOC107132445|LOC107132446|LOC107132447
4	106380001	106430000	140.989	LOC107132446|OR6V1|LOC107132447
4	106400001	106450000	140.989	OR6V1
4	116780001	116830000	228.031	DPP6
4	116800001	116850000	228.031	DPP6
4	116820001	116870000	228.031	DPP6
4	116840001	116890000	154.744	DPP6
4	116860001	116910000	153.759	DPP6
4	118700001	118750000	129.497	PTPRN2
4	118720001	118770000	162.431	PTPRN2
4	118740001	118790000	162.431	PTPRN2
4	118760001	118810000	148.915	PTPRN2
5	18260001	18310000	130.666	KITLG
5	18280001	18330000	130.666	KITLG
5	18300001	18350000	130.666	KITLG
5	19380001	19430000	181.462	POC1B|GALNT4
5	19400001	19450000	181.462	POC1B
5	19440001	19490000	151.674	ATP2B1
5	19460001	19510000	121.539	ATP2B1
5	30980001	31030000	126.898	ADCY6|TEX49
5	31000001	31050000	144.805	ADCY6|TEX49
5	31020001	31070000	144.805	TEX49|CCNT1
5	31580001	31630000	150.308	LOC509817
5	31600001	31650000	150.308	LOC509817
5	38060001	38110000	125.561	PRICKLE1
5	38080001	38130000	125.561	PRICKLE1
5	47160001	47210000	134.268	GRIP1
5	47180001	47230000	134.268	GRIP1
5	47200001	47250000	134.268	GRIP1
5	55700001	55750000	150.835	CYP27B1|CDK4|TSPAN31|AGAP2|OS9|MARCH9
5	55720001	55770000	150.835	AGAP2|OS9
5	55740001	55790000	150.835	AGAP2|OS9
5	56200001	56250000	169.326	NDUFA4L2|NXPH4|SHMT2|LRP1
5	56220001	56270000	169.326	NXPH4|LRP1
5	56240001	56290000	169.326	LRP1
5	59560001	59610000	174.921	LOC788552
5	59580001	59630000	174.921	LOC788583
5	59600001	59650000	174.921	LOC788583
5	65680001	65730000	211.419	LOC101902154|DRAM1
5	65700001	65750000	305.159	LOC101902154|DRAM1
5	65720001	65770000	391.259	DRAM1
5	65740001	65790000	391.259	DRAM1
5	65760001	65810000	391.259	DRAM1
5	65780001	65830000	346.372	WASHC3
5	65800001	65850000	216.233	WASHC3
5	77120001	77170000	162.721	YARS2|DNM1L
5	77140001	77190000	252.397	YARS2|DNM1L
5	77160001	77210000	321.86	DNM1L
5	77180001	77230000	326.831	DNM1L|FGD4
5	77200001	77250000	326.831	DNM1L|FGD4
5	77220001	77270000	277.685	FGD4
5	77240001	77290000	205.666	FGD4
5	80120001	80170000	129.794	LOC518980
5	80140001	80190000	245.095	LOC518980
5	80160001	80210000	245.095	LOC518980
5	80180001	80230000	245.095	LOC518980
5	80200001	80250000	139.293	ERGIC2|LOC518980
5	80240001	80290000	165.438	ERGIC2|FAR2
5	80260001	80310000	165.438	ERGIC2|FAR2
5	80280001	80330000	163.168	FAR2
5	85880001	85930000	123.914	SOX5
5	85900001	85950000	123.914	SOX5
5	85920001	85970000	123.914	SOX5
5	114660001	114710000	135.066	PNPLA3|SAMM50
5	114680001	114730000	266.265	PNPLA3|SAMM50
5	114700001	114750000	286.94	SAMM50
5	114720001	114770000	337.601	SAMM50|PARVB
5	114740001	114790000	463.187	PARVB
5	114760001	114810000	482.83	PARVB
5	114780001	114830000	495.877	PARVB
5	114800001	114850000	495.877	PARVB
5	114820001	114870000	495.877	PARVB
5	114840001	114890000	409.387	PARVG|PARVB
5	114860001	114910000	582.343	PARVG|PARVB
5	114880001	114930000	758.532	PARVG
5	114900001	114950000	877.019	PARVG|SHISAL1
5	114920001	114970000	882.434	SHISAL1
5	114940001	114990000	882.434	SHISAL1
5	114960001	115010000	882.434	SHISAL1
5	114980001	115030000	801.908	SHISAL1
5	115000001	115050000	756.94	SHISAL1
5	115080001	115130000	834.219	RTL6
5	115100001	115150000	880.969	RTL6
5	115120001	115170000	880.969	RTL6
5	115220001	115270000	706.049	PRR5
5	115240001	115290000	594.176	PRR5
5	115260001	115310000	538.123	PRR5
5	115280001	115330000	341.774	PRR5
5	115300001	115350000	341.774	PRR5|ARHGAP8
5	115320001	115370000	302.397	PRR5|ARHGAP8
5	115340001	115390000	289.322	ARHGAP8
5	115360001	115410000	169.823	PHF21B|ARHGAP8
5	116740001	116790000	118.354	CELSR1
5	116760001	116810000	144.117	CELSR1
5	116780001	116830000	144.117	CELSR1
5	116800001	116850000	144.117	GRAMD4|CELSR1
6	10580001	10630000	209.717	NDST4
6	10600001	10650000	209.717	NDST4
6	10620001	10670000	209.717	NDST4
6	10640001	10690000	175.695	NDST4
6	10660001	10710000	135.578	NDST4
6	12940001	12990000	151.539	ZGRF1|LARP7
6	32100001	32150000	135.761	GRID2
6	32120001	32170000	135.761	GRID2
6	32140001	32190000	182.713	GRID2
6	32160001	32210000	234.647	GRID2
6	32180001	32230000	234.647	GRID2
6	32200001	32250000	236.073	GRID2
6	32220001	32270000	236.073	GRID2
6	32240001	32290000	220.043	GRID2
6	32260001	32310000	195.84	GRID2
6	59100001	59150000	158.837	N4BP2
6	59120001	59170000	158.837	N4BP2
6	59140001	59190000	158.837	N4BP2
6	61780001	61830000	210.012	GRXCR1
6	61800001	61850000	210.012	GRXCR1
6	61820001	61870000	210.012	GRXCR1
6	67460001	67510000	153.389	OCIAD1
6	67480001	67530000	153.389	OCIAD2|OCIAD1
6	67500001	67550000	153.389	OCIAD2|OCIAD1
6	67520001	67570000	124.65	OCIAD2
6	91500001	91550000	125.823	SHROOM3
6	91520001	91570000	125.823	SHROOM3
6	91540001	91590000	125.823	SHROOM3
6	91560001	91610000	178.24	SHROOM3
6	91580001	91630000	228.854	SHROOM3
6	91600001	91650000	228.854	SHROOM3
6	91620001	91670000	228.854	SHROOM3
6	93500001	93550000	144.147	BMP2K
6	100520001	100570000	118.744	ARHGAP24
6	100540001	100590000	130.989	ARHGAP24
6	100560001	100610000	130.989	ARHGAP24
6	100580001	100630000	130.989	ARHGAP24
6	116240001	116290000	123.108	ZFYVE28|CFAP99
6	116260001	116310000	123.108	ZFYVE28|CFAP99
7	1640001	1690000	187.96	CANX|CBY3
7	1660001	1710000	188.156	HNRNPH1|CBY3|RUFY1
7	1680001	1730000	188.156	HNRNPH1|RUFY1
7	7180001	7230000	163.927	LOC540354|LOC523992
7	7200001	7250000	187.785	LOC510087|OR10H1|LOC523992
7	7220001	7270000	188.339	LOC510087|OR10H1|LOC617033
7	7240001	7290000	188.339	OR10H1|LOC617033
7	7260001	7310000	133.337	LOC617033|LOC112447398|LOC787433
7	15720001	15770000	193.03	TMEM205|CCDC159|TSPAN16|RAB3D|PLPPR2
7	15740001	15790000	207.187	TMEM205|CCDC159|SWSAP1|RAB3D|PLPPR2|EPOR|RGL3
7	15760001	15810000	207.187	SWSAP1|PLPPR2|EPOR|RGL3|CCDC151
7	15780001	15830000	207.187	PRKCSH|EPOR|RGL3|CCDC151|ELAVL3
7	15800001	15850000	182.212	PRKCSH|RGL3|CCDC151|ELAVL3|ZNF653
7	23180001	23230000	167.689	CDC42SE2
7	23200001	23250000	247.371	LYRM7
7	23220001	23270000	247.621	LYRM7
7	23240001	23290000	247.621	HINT1|LYRM7
7	23260001	23310000	209.367	HINT1|LYRM7
7	26960001	27010000	175.581	2022-03-03
7	26980001	27030000	175.581	2022-03-03
7	27000001	27050000	175.581	2022-03-03
7	30940001	30990000	134.243	SNX24
7	30960001	31010000	134.243	SNX2|SNX24
7	30980001	31030000	134.243	SNX2
7	34840001	34890000	146.277	DTWD2
7	34860001	34910000	146.277	DTWD2
7	34880001	34930000	159.208	DTWD2
7	34900001	34950000	159.208	DTWD2
7	34920001	34970000	133.45	DTWD2
7	42320001	42370000	122.203	OR2T4|LOC524160
7	42340001	42390000	122.203	LOC524160|LOC615281
7	42360001	42410000	261.405	LOC615281|LOC517722
7	42380001	42430000	296.169	LOC517722
7	42400001	42450000	353.3	LOC517722
7	42420001	42470000	353.3	LOC518474
7	42440001	42490000	331.531	LOC518474|LOC100299275|MGC137030
7	42460001	42510000	228.89	LOC100299275|MGC137030
7	51880001	51930000	118.033	LOC100847114|PCDHA3|LOC112447439|LOC100847156|PCDHA13|LOC104968501
7	51900001	51950000	145.341	PCDHA3|LOC112447439|LOC100847156|PCDHA13|LOC104968501
7	51920001	51970000	145.341	LOC112447439|LOC100847156|PCDHA13
7	51940001	51990000	153.762	PCDHA13
7	51960001	52010000	153.762	PCDHA13
7	51980001	52030000	153.762	PCDHA13
7	55580001	55630000	134.41	KCTD16
7	55600001	55650000	134.41	KCTD16
7	55620001	55670000	127.09	KCTD16
7	59600001	59650000	219.949	LOC112447449|LOC777593
7	59620001	59670000	282.423	LOC112447449|LOC777593
7	59640001	59690000	290.032	LOC777593|SPINK13
7	59660001	59710000	290.032	LOC777593|SPINK13
7	59680001	59730000	279.611	LOC777593|SPINK13|SPINK7
7	59700001	59750000	176.288	LOC777593|SPINK7|SPINK9
7	59720001	59770000	176.288	LOC777593|SPINK7|SPINK9
7	65320001	65370000	135.648	FAM114A2|MFAP3
7	65340001	65390000	289.443	MFAP3
7	65380001	65430000	426.087	SMIM15
7	65400001	65450000	535.889	SMIM15
7	65440001	65490000	547.098	GALNT10
7	65460001	65510000	545.371	GALNT10
7	65480001	65530000	466.979	GALNT10
7	65500001	65550000	453.465	GALNT10
7	65520001	65570000	287.328	GALNT10
7	65640001	65690000	122.619	GALNT10
7	65660001	65710000	122.619	GALNT10
7	65680001	65730000	122.619	SAP30L|GALNT10
7	68240001	68290000	125.846	TIMD4
7	68260001	68310000	145.619	TIMD4
7	68280001	68330000	145.619	TIMD4
7	68300001	68350000	145.619	TIMD4
7	80060001	80110000	150.91	TENM2
7	80080001	80130000	150.91	TENM2
7	80100001	80150000	150.91	TENM2
8	9440001	9490000	147.039	KIF13B
8	9460001	9510000	147.039	KIF13B
8	9480001	9530000	147.039	KIF13B
8	26780001	26830000	203.84	SH3GL2
8	26800001	26850000	236.734	SH3GL2
8	26820001	26870000	297.334	SH3GL2
8	26860001	26910000	393.327	CNTLN
8	26880001	26930000	393.327	CNTLN
8	26900001	26950000	393.327	CNTLN
8	26920001	26970000	388.796	CNTLN
8	26940001	26990000	338.373	CNTLN
8	26960001	27010000	167.767	CNTLN
8	26980001	27030000	167.767	CNTLN
8	27000001	27050000	122.237	CNTLN
8	27020001	27070000	139.897	CNTLN
8	27040001	27090000	141.321	CNTLN
8	27060001	27110000	167.697	CNTLN
8	27080001	27130000	173.238	CNTLN
8	27100001	27150000	173.238	CNTLN
8	38800001	38850000	149.963	MLANA
8	38840001	38890000	118.909	ERMP1
8	53680001	53730000	184.682	GNAQ
8	53700001	53750000	242.084	GNAQ
8	53720001	53770000	300.401	GNAQ
8	53740001	53790000	300.401	GNAQ
8	53760001	53810000	300.401	GNAQ
8	53780001	53830000	216.723	GNAQ
8	57560001	57610000	159.648	TLE1
8	57580001	57630000	159.648	TLE1|LOC107132697
8	57600001	57650000	159.648	TLE1|LOC107132697
8	69700001	69750000	123.733	SLC39A14
8	69720001	69770000	123.733	PPP3CC|SLC39A14
8	69740001	69790000	123.733	PPP3CC
8	69760001	69810000	122.317	PPP3CC
8	75840001	75890000	152.507	DNAI1
8	75860001	75910000	177.054	ENHO|DNAI1
8	75880001	75930000	177.054	ENHO|CNTFR|DNAI1
8	75900001	75950000	165.873	CNTFR
8	76380001	76430000	185.405	FRMD3
8	76400001	76450000	188.055	FRMD3
8	76420001	76470000	216.983	FRMD3
8	76440001	76490000	218.065	FRMD3
8	76460001	76510000	218.065	FRMD3
8	76480001	76530000	192.557	FRMD3
8	76520001	76570000	122.028	FRMD3
8	76540001	76590000	122.028	FRMD3
8	76560001	76610000	122.028	FRMD3
8	79400001	79450000	127.136	ISCA1|C8H9orf153
8	79420001	79470000	213.665	ISCA1|C8H9orf153|ZCCHC6
8	79440001	79490000	213.665	ISCA1|ZCCHC6
8	79460001	79510000	213.665	ZCCHC6
8	79480001	79530000	174.925	ZCCHC6
8	86420001	86470000	128.594	NFIL3
8	86440001	86490000	128.594	NFIL3
8	86460001	86510000	128.594	AUH
8	100360001	100410000	151.652	LPAR1
8	100380001	100430000	151.652	LPAR1
8	100400001	100450000	146.249	LPAR1
8	102280001	102330000	129.771	ZNF883|ZFP37
8	102300001	102350000	129.771	ZFP37
9	23220001	23270000	126.063	ME1
9	23240001	23290000	142.323	ME1
9	23260001	23310000	142.323	ME1
9	26060001	26110000	130.176	TPD52L1|RNF217
9	26080001	26130000	130.176	RNF217
9	26100001	26150000	130.176	RNF217
9	41500001	41550000	157.366	FOXO3
9	41520001	41570000	193.872	FOXO3
9	41540001	41590000	193.872	FOXO3
9	41560001	41610000	190.687	FOXO3
9	44940001	44990000	122.851	LIN28B
9	44960001	45010000	139.313	LIN28B
9	44980001	45030000	139.313	LIN28B
9	45000001	45050000	137.726	LIN28B
9	48380001	48430000	166.926	GRIK2
9	48400001	48450000	213.151	GRIK2
9	48420001	48470000	213.151	GRIK2
9	48440001	48490000	209.591	GRIK2
9	66960001	67010000	163.284	LAMA2
9	66980001	67030000	165.045	LAMA2
9	67000001	67050000	165.045	LAMA2
9	67020001	67070000	186.716	LAMA2
9	67040001	67090000	186.716	LAMA2
9	67060001	67110000	138.671	LAMA2
9	74700001	74750000	240.069	MAP3K5
9	74720001	74770000	240.069	MAP3K5
9	74740001	74790000	257.936	MAP3K5
9	74760001	74810000	257.936	MAP3K5|PEX7
9	74780001	74830000	256.725	PEX7
9	74800001	74850000	150.948	PEX7
9	81160001	81210000	133.333	PHACTR2
9	81180001	81230000	177.608	PHACTR2
9	81200001	81250000	177.608	PHACTR2
9	81220001	81270000	156.892	PHACTR2
9	91860001	91910000	127.082	TIAM2|TFB1M|CLDN20
9	91880001	91930000	127.082	TFB1M|CLDN20
9	93940001	93990000	157.114	LDHAL6B|TMEM242
9	93960001	94010000	190.625	TMEM242
9	93980001	94030000	190.625	ZDHHC14
9	94000001	94050000	190.625	ZDHHC14
9	95440001	95490000	220.589	FNDC1|LOC104969641
9	95460001	95510000	228.465	FNDC1
9	95480001	95530000	228.465	FNDC1
9	95500001	95550000	190.363	FNDC1
9	96420001	96470000	257.632	LOC112448108
9	96440001	96490000	257.632	LOC112448108|SLC22A3
9	96460001	96510000	257.632	LOC112448108|SLC22A3
9	96480001	96530000	293.674	SLC22A3
9	96500001	96550000	412.405	SLC22A3
9	96520001	96570000	412.405	SLC22A3
9	96540001	96590000	412.405	SLC22A3|PLG
9	96560001	96610000	320.76	SLC22A3|PLG
9	96580001	96630000	195.982	PLG
9	98780001	98830000	137.777	QKI
9	98800001	98850000	121.216	QKI
9	98820001	98870000	127.807	QKI
9	98840001	98890000	127.807	QKI
9	98860001	98910000	127.807	QKI
9	98880001	98930000	123.432	QKI
10	12480001	12530000	132.51	INTS14|SLC24A1
10	12500001	12550000	132.51	INTS14|SLC24A1
10	12520001	12570000	132.51	SLC24A1|DENND4A
10	12540001	12590000	119.901	SLC24A1|DENND4A
10	12560001	12610000	119.901	DENND4A
10	25600001	25650000	130.388	LOC107132841|SALL2
10	25620001	25670000	130.388	SALL2|METTL3
10	27300001	27350000	159.583	OR4K5|OR4K14|LOC784885
10	27320001	27370000	159.583	OR4K14|LOC515473|LOC100297447
10	27340001	27390000	159.583	LOC515473|LOC100297447|LOC107132842
10	40260001	40310000	128.797	MDGA2
10	40280001	40330000	128.797	MDGA2
10	40300001	40350000	128.797	MDGA2
10	52680001	52730000	192.36	MYZAP
10	52700001	52750000	316.999	MYZAP
10	52720001	52770000	364.101	CGNL1
10	52740001	52790000	364.101	CGNL1
10	52760001	52810000	349.514	CGNL1
10	52780001	52830000	295.211	CGNL1
10	52800001	52850000	194.406	CGNL1
10	54860001	54910000	134.202	DNAAF4
10	54880001	54930000	140.54	DNAAF4
10	54900001	54950000	140.54	CCPG1|DNAAF4
10	54920001	54970000	121.459	CCPG1|DNAAF4
10	58140001	58190000	153.479	MYO5C
10	58160001	58210000	165.078	MYO5C|GNB5
10	58180001	58230000	165.078	GNB5
10	58200001	58250000	132.046	BCL2L10|GNB5
10	58660001	58710000	145.475	SCG3
10	58680001	58730000	166.776	SCG3
10	58700001	58750000	166.776	DMXL2
10	58720001	58770000	137.324	DMXL2
10	70880001	70930000	154.153	DACT1
10	70900001	70950000	154.153	DACT1
10	79940001	79990000	133.644	RAD51B
10	79960001	80010000	133.644	RAD51B
10	79980001	80030000	136.203	RAD51B
10	80000001	80050000	136.203	RAD51B
10	80020001	80070000	122.809	RAD51B
10	102960001	103010000	144.632	EIF3J|SPG11
10	102980001	103030000	199.216	SPG11
10	103000001	103050000	199.216	SPG11
10	103020001	103070000	199.216	PATL2|SPG11
10	103040001	103090000	165.397	PATL2|SPG11
10	103060001	103110000	165.397	PATL2|B2M
10	103080001	103130000	165.397	B2M|LOC783680
11	10360001	10410000	162.333	SLC4A5
11	10380001	10430000	162.333	MTHFD2|SLC4A5
11	10400001	10450000	162.333	MTHFD2|SLC4A5
11	14900001	14950000	134.467	YIPF4
11	14920001	14970000	134.467	YIPF4|BIRC6
11	14940001	14990000	134.467	BIRC6
11	14960001	15010000	118.178	BIRC6
11	14980001	15030000	118.178	BIRC6
11	22640001	22690000	141.599	SLC8A1
11	22660001	22710000	141.599	SLC8A1
11	22680001	22730000	141.599	SLC8A1
11	28180001	28230000	158.713	PRKCE
11	28200001	28250000	158.713	PRKCE
11	28220001	28270000	158.713	PRKCE
11	28240001	28290000	134.277	PRKCE
11	28260001	28310000	134.277	PRKCE
11	28740001	28790000	136.395	EPAS1
11	28760001	28810000	199.598	EPAS1
11	28780001	28830000	199.598	EPAS1
11	28800001	28850000	191.707	EPAS1
11	28820001	28870000	191.707	EPAS1
11	43520001	43570000	130.428	PAPOLG
11	43540001	43590000	141.296	PAPOLG
11	43580001	43630000	141.321	REL
11	43600001	43650000	120.509	REL
11	47840001	47890000	153.378	THNSL2
11	47860001	47910000	169.113	THNSL2
11	47880001	47930000	179.195	THNSL2|FABP1|SMYD1
11	47900001	47950000	179.195	FABP1|SMYD1
11	47920001	47970000	179.195	FABP1|SMYD1
11	67020001	67070000	242.301	PROKR1
11	67040001	67090000	305.679	ARHGAP25
11	67060001	67110000	305.679	ARHGAP25
11	67080001	67130000	305.679	ARHGAP25
11	67100001	67150000	284.159	ARHGAP25
11	67120001	67170000	284.159	ARHGAP25
11	67140001	67190000	248.989	ARHGAP25
11	67160001	67210000	217.806	ARHGAP25
11	67180001	67230000	171.746	BMP10|ARHGAP25
11	67200001	67250000	284.823	BMP10|LOC509961
11	67220001	67270000	284.823	LOC509961
11	67240001	67290000	284.823	GKN2|LOC509961
11	67260001	67310000	262.375	GKN1|GKN2|LOC509961
11	67280001	67330000	262.375	GKN1|GKN2
11	67300001	67350000	229.521	GKN1
11	67320001	67370000	203.357	ANTXR1
11	67340001	67390000	193.749	ANTXR1
11	67360001	67410000	145.553	ANTXR1
11	81760001	81810000	149.326	FAM49A
11	81780001	81830000	149.326	FAM49A
11	81800001	81850000	139.107	FAM49A
11	81820001	81870000	170.838	FAM49A
11	81840001	81890000	170.838	FAM49A
11	81860001	81910000	162.65	FAM49A
11	92260001	92310000	130.061	LOC527409|GGTA1
11	92280001	92330000	145.465	LOC527409|GGTA1
11	92300001	92350000	149.217	GGTA1
11	92320001	92370000	149.217	GGTA1
11	92340001	92390000	123.111	GGTA1
11	93760001	93810000	126.484	OR1B1|OR1L1|LOC785392
11	93780001	93830000	181.067	OR1L1|LOC785392|OR1L3
11	93800001	93850000	181.067	LOC785392|OR1L3|LOC504570
11	93820001	93870000	171.029	LOC504570|LOC786689
11	93840001	93890000	117.915	LOC504570|LOC786689|OR1L6|LOC786610
11	93860001	93910000	117.915	OR1L6|LOC786610|LOC786596
11	93940001	93990000	139.755	OR5C1|OR1K1|PDCL
11	93960001	94010000	154.762	OR5C1|OR1K1|PDCL|RC3H2
11	93980001	94030000	154.762	PDCL|RC3H2
11	94000001	94050000	154.762	RC3H2
11	97860001	97910000	151.743	ANGPTL2|RALGPS1
11	97880001	97930000	151.743	RALGPS1
11	97900001	97950000	151.743	RALGPS1
12	11800001	11850000	173.262	VWA8
12	11820001	11870000	173.262	VWA8
12	11840001	11890000	173.262	VWA8
12	11860001	11910000	161.6	VWA8
12	11960001	12010000	186.295	VWA8
12	11980001	12030000	323.985	VWA8
12	12000001	12050000	327.471	VWA8
12	12020001	12070000	377.693	VWA8
12	12040001	12090000	377.693	VWA8
12	12060001	12110000	377.693	VWA8
12	12120001	12170000	238.465	DGKH
12	12140001	12190000	218.959	DGKH
12	12160001	12210000	151.285	DGKH
12	23680001	23730000	131.691	UFM1
12	33320001	33370000	118.505	SHISA2
12	33340001	33390000	155.555	SHISA2|ATP8A2
12	33360001	33410000	155.555	ATP8A2
12	48740001	48790000	148.508	KLF12
12	48760001	48810000	166.025	KLF12
12	48780001	48830000	166.025	KLF12
12	48800001	48850000	162.596	KLF12
12	52260001	52310000	154.756	MYCBP2
12	52280001	52330000	154.756	MYCBP2
12	52300001	52350000	154.756	MYCBP2
12	72040001	72090000	143.357	LOC100337076
12	72060001	72110000	143.357	LOC100337076
12	72080001	72130000	119.438	LOC100337076
12	73940001	73990000	118.665	HS6ST3
12	73960001	74010000	122.789	HS6ST3
12	73980001	74030000	122.789	HS6ST3
12	82200001	82250000	177.374	EFNB2
12	82220001	82270000	177.374	EFNB2
12	82240001	82290000	177.374	EFNB2
12	82260001	82310000	137.126	EFNB2|ARGLU1
12	83340001	83390000	139.16	FAM155A
12	83360001	83410000	139.16	FAM155A
12	83380001	83430000	134.939	FAM155A
12	85380001	85430000	149.446	LOC112449091
12	85400001	85450000	149.446	ARHGEF7
12	85420001	85470000	244.589	ARHGEF7
12	85440001	85490000	326.912	ARHGEF7
12	85460001	85510000	356.757	ARHGEF7
12	85480001	85530000	356.757	ARHGEF7
12	85500001	85550000	354.356	TEX29|ARHGEF7
12	85520001	85570000	263.477	TEX29|ARHGEF7
12	85540001	85590000	242.21	TEX29
13	8160001	8210000	194.205	MACROD2
13	8180001	8230000	194.205	MACROD2
13	8200001	8250000	194.205	MACROD2
13	33060001	33110000	135.399	NSUN6
13	33080001	33130000	135.399	EPC1
13	33100001	33150000	135.399	EPC1
13	46080001	46130000	237.655	ADARB2
13	46100001	46150000	251.939	ADARB2
13	46120001	46170000	251.939	ADARB2
13	46140001	46190000	256.167	ADARB2
13	46160001	46210000	256.167	ADARB2
13	46180001	46230000	256.167	ADARB2
13	46200001	46250000	175.645	ADARB2
13	46320001	46370000	227.642	IDI1|WDR37|GTPBP4
13	46340001	46390000	394.083	GTPBP4|LARP4B
13	46360001	46410000	437.388	LARP4B
13	46380001	46430000	437.388	LARP4B
13	46400001	46450000	437.388	LARP4B
13	46420001	46470000	325.01	LARP4B
13	46440001	46490000	409.293	LARP4B
13	46460001	46510000	480.316	LARP4B
13	46480001	46530000	480.316	LARP4B|DIP2C
13	46500001	46550000	480.316	DIP2C
13	46520001	46570000	203.551	DIP2C
13	46620001	46670000	305.057	DIP2C
13	46640001	46690000	305.057	DIP2C
13	46660001	46710000	305.057	DIP2C
13	46700001	46750000	445.203	DIP2C
13	46720001	46770000	478.873	DIP2C
13	46740001	46790000	509.475	DIP2C
13	46760001	46810000	509.475	DIP2C
13	46780001	46830000	471.613	DIP2C
13	46800001	46850000	458.135	ZMYND11|DIP2C
13	46820001	46870000	238.451	ZMYND11|DIP2C
13	59960001	60010000	143.654	PSMF1
13	59980001	60030000	143.654	PSMF1
13	60000001	60050000	130.319	PSMF1
13	65920001	65970000	139.774	TLDC2|SAMHD1
13	65940001	65990000	187.085	SAMHD1
13	65960001	66010000	187.085	SAMHD1
13	65980001	66030000	248.897	SAMHD1|RBL1
13	66000001	66050000	267.812	RBL1
13	66020001	66070000	267.812	RBL1
13	66040001	66090000	267.812	MROH8|RBL1
13	81400001	81450000	119.849	BCAS1
13	81420001	81470000	119.849	BCAS1
13	81440001	81490000	119.849	BCAS1
14	9740001	9790000	183.05	ADCY8
14	9760001	9810000	183.05	ADCY8
14	9780001	9830000	183.05	ADCY8
14	16400001	16450000	132.724	WDYHV1
14	16420001	16470000	132.724	WDYHV1|ATAD2
14	26140001	26190000	157.744	RAB2A
14	26160001	26210000	159.291	RAB2A
14	26180001	26230000	159.291	RAB2A
14	31300001	31350000	153.676	ARFGEF1|CSPP1
14	31320001	31370000	184.713	ARFGEF1|CSPP1
14	31340001	31390000	228.32	ARFGEF1
14	31360001	31410000	250.016	ARFGEF1
14	31380001	31430000	315.508	ARFGEF1
14	31400001	31450000	315.508	ARFGEF1
14	31420001	31470000	344.445	ARFGEF1
14	31440001	31490000	348.921	ARFGEF1
14	31500001	31550000	298.712	CPA6
14	31520001	31570000	188.113	CPA6
14	31540001	31590000	119.999	CPA6
14	31560001	31610000	156.98	CPA6
14	31580001	31630000	177.903	CPA6
14	31600001	31650000	177.903	CPA6
14	31620001	31670000	177.903	CPA6
14	32500001	32550000	125.427	C14H8orf34
14	32520001	32570000	296.392	C14H8orf34
14	32540001	32590000	353.042	C14H8orf34
14	32560001	32610000	492.03	C14H8orf34
14	32580001	32630000	614.126	C14H8orf34
14	32600001	32650000	690.855	C14H8orf34
14	32620001	32670000	690.855	C14H8orf34
14	32640001	32690000	690.855	C14H8orf34
14	32660001	32710000	690.67	C14H8orf34
14	32680001	32730000	587.601	C14H8orf34
14	32700001	32750000	272.85	C14H8orf34
14	32720001	32770000	366.325	C14H8orf34
14	32740001	32790000	433.766	C14H8orf34
14	33240001	33290000	191.614	SULF1
14	33260001	33310000	164.072	SULF1
14	33560001	33610000	118.26	SLCO5A1
14	33580001	33630000	130.456	SLCO5A1
14	33600001	33650000	130.456	SLCO5A1
14	33620001	33670000	154.663	SLCO5A1
14	35140001	35190000	125.475	EYA1
14	35580001	35630000	176.378	TRPA1
14	35600001	35650000	166.77	TRPA1
14	35620001	35670000	138.751	TRPA1
14	35900001	35950000	126.363	KCNB2
14	35920001	35970000	126.363	KCNB2
14	45820001	45870000	250.473	SAMD12
14	45840001	45890000	334.999	SAMD12
14	45860001	45910000	342.162	SAMD12
14	45880001	45930000	342.162	SAMD12
14	45900001	45950000	303.432	SAMD12
14	45920001	45970000	174.972	SAMD12
14	61420001	61470000	160.573	ATP6V1C1
14	61440001	61490000	160.573	ATP6V1C1
15	5820001	5870000	127.812	MMP1|LOC112441463
15	5840001	5890000	127.812	LOC112441463
15	5860001	5910000	127.11	LOC100848277|LOC112441463
15	13820001	13870000	409.455	JRKL|CCDC82
15	13840001	13890000	466.589	JRKL|CCDC82|MAML2
15	13860001	13910000	610.749	CCDC82|MAML2
15	13880001	13930000	629.883	CCDC82|MAML2
15	13900001	13950000	629.883	MAML2
15	13920001	13970000	601.875	MAML2
15	13940001	13990000	526.783	MAML2
15	13960001	14010000	479.577	MAML2
15	13980001	14030000	479.577	MAML2
15	14000001	14050000	311.815	MAML2
15	14020001	14070000	320.106	MAML2
15	14040001	14090000	320.106	MAML2
15	14060001	14110000	320.106	MAML2
15	14080001	14130000	303.248	MAML2
15	24140001	24190000	151.639	TMPRSS5
15	24160001	24210000	151.639	TMPRSS5
15	24180001	24230000	151.639	TMPRSS5
15	24260001	24310000	153.29	ZW10
15	24280001	24330000	209.834	CLDN25|ZW10
15	24300001	24350000	226.596	CLDN25|ZW10|USP28
15	24320001	24370000	226.596	CLDN25|USP28
15	24340001	24390000	164.901	USP28
15	24360001	24410000	153.693	USP28
15	28740001	28790000	122.4	TMPRSS4|SMIM35
15	28760001	28810000	122.4	TMPRSS4|SMIM35
15	28780001	28830000	122.4	TMPRSS4|SCN4B
15	34200001	34250000	137.537	SCN3B|GRAMD1B
15	34220001	34270000	137.537	SCN3B|GRAMD1B
15	34240001	34290000	137.537	SCN3B
15	35180001	35230000	126.379	NUCB2
15	35220001	35270000	126.379	LOC112441567
15	41880001	41930000	119.224	EIF4G2|CTR9
15	41900001	41950000	119.224	CTR9
15	60680001	60730000	159.891	KCNA4
15	63380001	63430000	226.72	CCDC73
15	63400001	63450000	251.778	CCDC73
15	63420001	63470000	251.778	CCDC73
15	66820001	66870000	129.43	LOC112441554|PRR5L
15	66840001	66890000	138.616	LOC112441554|PRR5L
15	66860001	66910000	152.777	PRR5L
15	66880001	66930000	168.648	PRR5L
15	66900001	66950000	168.648	TRAF6|PRR5L
15	66920001	66970000	154.349	TRAF6
15	76080001	76130000	120.452	PHF21A
15	76100001	76150000	120.452	PHF21A
15	76120001	76170000	127.985	PHF21A
15	76140001	76190000	127.985	PHF21A
15	81360001	81410000	120.605	OR9Q2|LOC107133203|LOC104974344
15	81380001	81430000	120.605	LOC107133203|LOC104974344
15	81400001	81450000	120.605	LOC104974344|LOC531571
15	81840001	81890000	130.318	LPXN
15	81860001	81910000	130.318	LPXN|ZFP91
16	460001	510000	205.338	OR5L1
16	480001	530000	205.338	OR5L1
16	500001	550000	205.338	OR5L1
16	520001	570000	152.859	LOC524282
16	3260001	3310000	143.433	CDK18
16	3300001	3350000	143.433	MFSD4A
16	33460001	33510000	122.976	AKT3
16	33480001	33530000	217.767	AKT3
16	33500001	33550000	287.594	AKT3
16	33520001	33570000	305.821	AKT3
16	33540001	33590000	327.342	AKT3
16	33560001	33610000	327.342	AKT3
16	33580001	33630000	326.299	AKT3
16	33600001	33650000	326.11	SDCCAG8|AKT3
16	33620001	33670000	373.836	SDCCAG8|AKT3
16	33640001	33690000	373.836	SDCCAG8
16	33660001	33710000	373.357	SDCCAG8
16	33680001	33730000	268.307	SDCCAG8
16	33700001	33750000	238.397	SDCCAG8
16	33720001	33770000	156.005	SDCCAG8
16	44780001	44830000	136.171	RERE
16	44800001	44850000	199.961	RERE
16	44820001	44870000	210.38	RERE
16	44840001	44890000	210.38	RERE
16	44860001	44910000	210.38	RERE
16	44880001	44930000	191.199	RERE
16	46820001	46870000	134.848	ZBTB48|TAS1R1|NOL9|PLEKHG5
16	46840001	46890000	134.848	NOL9|PLEKHG5
16	46860001	46910000	170.891	PLEKHG5|TNFRSF25|ESPN
16	46880001	46930000	170.891	PLEKHG5|TNFRSF25|ESPN
16	46900001	46950000	231.245	PLEKHG5|TNFRSF25|ESPN
16	46920001	46970000	243.596	HES2|ESPN
16	46940001	46990000	243.596	HES2|ESPN|ACOT7
16	46960001	47010000	243.596	ACOT7
16	46980001	47030000	185.209	ACOT7
16	56940001	56990000	127.243	TNR
16	56960001	57010000	127.243	TNR
16	56980001	57030000	127.243	TNR
16	65860001	65910000	188.842	FAM129A
16	65880001	65930000	188.842	FAM129A
16	65900001	65950000	188.842	FAM129A
17	6780001	6830000	174.1	LOC104974567|LRBA
17	6800001	6850000	189.932	LOC104974567|LRBA
17	6820001	6870000	189.932	LRBA
17	6840001	6890000	180.123	LRBA
17	6860001	6910000	132.345	LRBA
17	6880001	6930000	132.345	LRBA
17	9580001	9630000	134.65	NR3C2
17	9600001	9650000	134.65	NR3C2
17	10460001	10510000	155.006	TMEM184C|PRMT9
17	10480001	10530000	155.006	TMEM184C|PRMT9
17	10500001	10550000	155.006	TMEM184C
17	14940001	14990000	196.522	LOC112442091
17	24980001	25030000	184.222	LOC112442019|PCDH10
17	25000001	25050000	125.966	LOC112442019|PCDH10
17	29560001	29610000	138.133	LARP1B
17	29580001	29630000	176.661	LARP1B
17	29600001	29650000	176.661	LARP1B
17	29620001	29670000	176.661	LARP1B
17	29640001	29690000	169.12	LARP1B
17	46480001	46530000	213.81	RIMBP2
17	46500001	46550000	260.567	RIMBP2
17	46520001	46570000	260.567	RIMBP2
17	46540001	46590000	221.849	RIMBP2
17	46560001	46610000	219.209	RIMBP2
17	46580001	46630000	219.209	RIMBP2
17	46600001	46650000	219.209	RIMBP2
18	13500001	13550000	172.908	ZNF469
18	13520001	13570000	240.085	ZNF469
18	13540001	13590000	295.564	ZNF469
18	13560001	13610000	295.564	ZNF469
18	13580001	13630000	287.469	ZNF469
18	13600001	13650000	226.671	ZNF469
18	15120001	15170000	157.934	C18H16orf87
18	15140001	15190000	169.872	C18H16orf87
18	15160001	15210000	169.872	C18H16orf87
18	15520001	15570000	134.682	NETO2|ITFG1
18	15540001	15590000	151.048	NETO2|ITFG1
18	15560001	15610000	151.048	ITFG1
18	15580001	15630000	133.783	ITFG1
18	15600001	15650000	137.154	ITFG1
18	15620001	15670000	146.347	ITFG1
18	15640001	15690000	146.347	ITFG1
18	24080001	24130000	146.083	MT4|BBS2
18	24100001	24150000	158.146	BBS2
18	24120001	24170000	208.736	BBS2|OGFOD1
18	24140001	24190000	208.736	BBS2|OGFOD1|NUDT21
18	24160001	24210000	208.736	OGFOD1|NUDT21|AMFR
18	24180001	24230000	185.333	OGFOD1|NUDT21|AMFR
18	24200001	24250000	124.327	AMFR
18	29760001	29810000	145.882	CDH8
18	35260001	35310000	132.126	RANBP10|GFOD2
18	35280001	35330000	132.214	TSNAXIP1|RANBP10
18	35300001	35350000	132.214	TSNAXIP1|THAP11|RANBP10|CENPT
18	54120001	54170000	119.404	ZC3H4
18	54140001	54190000	202.76	SAE1|ZC3H4
18	54160001	54210000	202.76	SAE1
18	54180001	54230000	202.76	SAE1
18	54200001	54250000	170.327	BBC3|SAE1
18	56160001	56210000	195.244	FUZ|PTOV1|AP2A1|MED25
18	56180001	56230000	254.952	PTOV1|AKT1S1|MED25|PNKP|TBC1D17
18	56200001	56250000	260.942	PTOV1|AKT1S1|PNKP|IL4I1|NUP62|TBC1D17
18	56220001	56270000	260.942	AKT1S1|ATF5|IL4I1|NUP62|TBC1D17
18	56240001	56290000	208.381	ATF5|SIGLEC11|IL4I1|NUP62
18	56260001	56310000	139.511	ATF5|SIGLEC11|IL4I1|NUP62|VRK3
18	56280001	56330000	139.511	SIGLEC11|VRK3|ZNF473
18	56300001	56350000	119.241	VRK3|ZNF473
18	60100001	60150000	120.106	LOC101904879|LOC112442369|ZNF729|LOC112441500
18	60120001	60170000	120.106	LOC101904879|LOC112442369|LOC104974936
19	7640001	7690000	129.504	DGKE
19	7660001	7710000	129.504	DGKE
19	8460001	8510000	118.036	MSI2
19	8480001	8530000	148.98	MSI2
19	8520001	8570000	148.98	CCDC182
19	8540001	8590000	134.65	CCDC182
19	11360001	11410000	121.803	BRIP1
19	11380001	11430000	196.763	BRIP1
19	11400001	11450000	196.763	BRIP1
19	18640001	18690000	142.263	EVI2A|EVI2B
19	18660001	18710000	142.263	EVI2A|OMG|EVI2B
19	18680001	18730000	131.889	OMG|EVI2B
19	36060001	36110000	124.379	ABCC3|CACNA1G
19	36080001	36130000	124.379	ABCC3|CACNA1G
19	36100001	36150000	124.379	CACNA1G
19	47200001	47250000	120.584	2022-03-10
19	47380001	47430000	192.528	TANC2
19	47400001	47450000	621.469	TANC2
19	47420001	47470000	758.458	TANC2
19	47440001	47490000	758.458	TANC2
19	47460001	47510000	758.458	TANC2
19	47480001	47530000	494.31	TANC2
19	47500001	47550000	131.372	TANC2
19	47520001	47570000	131.372	TANC2
19	47560001	47610000	147.563	TANC2
19	47580001	47630000	169.777	TANC2
19	47600001	47650000	169.777	TANC2
19	51180001	51230000	147.502	NPLOC4|FAAP100
19	51200001	51250000	147.502	FSCN2|NPLOC4|FAAP100
19	51220001	51270000	137.761	FSCN2|ACTG1|NPLOC4|FAAP100
19	51440001	51490000	137.698	NDUFAF8|TEPSIN|SLC38A10
19	51460001	51510000	137.698	NDUFAF8|TEPSIN|SLC38A10|CEP131
19	51480001	51530000	137.698	NDUFAF8|TEPSIN|PVALEF|CEP131
19	52220001	52270000	152.177	LOC509283|LOC512869
19	52240001	52290000	194.825	LOC509283|LOC512869
19	52260001	52310000	229.085	LOC512869
19	52280001	52330000	229.085	LOC512869
19	52300001	52350000	229.085	LOC512869
19	53900001	53950000	118.66	TMEM235|BIRC5|LOC507443
19	53920001	53970000	126.069	TMEM235|BIRC5|LOC507443|AFMID
19	53940001	53990000	126.069	BIRC5|AFMID|TK1
20	19100001	19150000	148.08	PDE4D
20	19120001	19170000	190.143	PDE4D
20	19140001	19190000	190.143	PDE4D
20	19160001	19210000	157.731	PDE4D
20	23660001	23710000	190.693	PLPP1
20	23680001	23730000	190.693	PLPP1
20	23700001	23750000	190.693	MTREX|PLPP1
20	23720001	23770000	143.724	MTREX|PLPP1
20	36980001	37030000	138.36	NUP155
20	37000001	37050000	155.171	NUP155|CPLANE1
20	37020001	37070000	155.171	NUP155|CPLANE1
20	37040001	37090000	155.171	CPLANE1
20	37060001	37110000	145.843	CPLANE1
20	37080001	37130000	153.82	CPLANE1
20	37100001	37150000	227.906	CPLANE1
20	37120001	37170000	227.906	CPLANE1|NIPBL
20	37140001	37190000	227.906	CPLANE1|NIPBL
21	700001	750000	124.183	LOC112443207|LOC112443209
21	1900001	1950000	183.292	SNRPN|SNURF
21	41940001	41990000	145.349	GPR33|DTD2
21	41960001	42010000	217.106	GPR33|DTD2
21	41980001	42030000	231.876	GPR33
21	42020001	42070000	205.378	NUBPL
21	42540001	42590000	121.235	ARHGAP5
21	42560001	42610000	121.235	ARHGAP5
21	42580001	42630000	121.235	ARHGAP5
21	46880001	46930000	148.574	SLC25A21
21	46900001	46950000	148.574	SLC25A21
22	12260001	12310000	127.911	SCN11A
22	12280001	12330000	152.896	SCN11A
22	12300001	12350000	152.896	SCN11A
22	12320001	12370000	122.163	SCN11A
22	22000001	22050000	190.198	LOC101907965|SETMAR
22	22020001	22070000	191.809	SETMAR
22	23240001	23290000	129.112	CNTN4
22	23260001	23310000	132.044	CNTN4
22	23280001	23330000	132.044	CNTN4
22	23780001	23830000	127.94	CNTN4
22	23800001	23850000	128.014	CNTN4
22	23820001	23870000	128.014	CNTN4
22	44080001	44130000	168.83	ARHGEF3
22	44100001	44150000	175.044	ARHGEF3
22	44120001	44170000	175.044	ARHGEF3
22	44760001	44810000	130.169	ERC2
22	44780001	44830000	130.169	ERC2
22	44800001	44850000	130.169	ERC2
22	44840001	44890000	122.309	ERC2
22	44860001	44910000	133.112	ERC2
22	44880001	44930000	133.112	ERC2
22	45940001	45990000	139.168	CACNA2D3
22	45960001	46010000	139.168	CACNA2D3
22	45980001	46030000	139.168	CACNA2D3
22	47080001	47130000	140.86	CHDH
22	47100001	47150000	140.86	CHDH
22	51460001	51510000	127.465	PLXNB1
22	57460001	57510000	185.779	FGD5
22	57480001	57530000	185.779	FGD5
22	57500001	57550000	185.779	C22H3orf20|FGD5
23	5120001	5170000	140.154	HCRTR2
23	5140001	5190000	140.154	HCRTR2
23	5160001	5210000	140.154	HCRTR2
23	6800001	6850000	129.462	KLHL31
23	6820001	6870000	128.736	KLHL31
23	20360001	20410000	127.261	LOC100296156|ADGRF1
23	20380001	20430000	150.111	LOC100296156|TNFRSF21
23	20400001	20450000	150.111	TNFRSF21
23	20420001	20470000	223.219	TNFRSF21
23	20440001	20490000	223.219	TNFRSF21
23	20460001	20510000	223.219	TNFRSF21
23	20480001	20530000	213.766	TNFRSF21
23	30560001	30610000	143.41	LOC528914|ZSCAN16|LOC112443783|ZNF165
23	30580001	30630000	143.41	LOC528914|LOC112443783|ZNF165
23	30600001	30650000	143.41	LOC528914
23	44120001	44170000	176.98	EDN1
23	49240001	49290000	134.635	FARS2
23	49260001	49310000	203.12	FARS2
23	49280001	49330000	203.12	FARS2
23	49300001	49350000	203.12	FARS2
23	49320001	49370000	139.547	FARS2
23	49680001	49730000	138.117	CDYL
23	49700001	49750000	138.117	CDYL
23	50320001	50370000	210.595	SLC22A23
23	50340001	50390000	222.957	SLC22A23
23	50360001	50410000	300.493	SLC22A23
23	50380001	50430000	300.493	SLC22A23
23	50400001	50450000	300.493	SLC22A23
23	50420001	50470000	256.189	PSMG4|SLC22A23
23	50440001	50490000	183.139	TUBB2B|PSMG4|SLC22A23
24	2360001	2410000	155.904	ZNF236
24	2380001	2430000	155.904	ZNF236
24	2400001	2450000	155.904	ZNF236
24	5300001	5350000	132.025	CBLN2
24	5320001	5370000	132.025	CBLN2
24	14020001	14070000	159.461	PIK3C3
24	14040001	14090000	159.461	PIK3C3
24	20000001	20050000	167.632	KIAA1328
24	20020001	20070000	167.632	KIAA1328
24	20040001	20090000	167.632	KIAA1328
24	20060001	20110000	128.501	KIAA1328
24	24680001	24730000	134.344	GAREM1
24	24700001	24750000	134.344	GAREM1
24	24720001	24770000	134.344	GAREM1
24	32420001	32470000	162.833	OSBPL1A
24	32440001	32490000	164.182	OSBPL1A
24	32460001	32510000	164.182	OSBPL1A
24	33260001	33310000	134.746	TMEM241|CABLES1
24	33280001	33330000	220.249	TMEM241|CABLES1
24	33300001	33350000	242.953	CABLES1
24	33320001	33370000	309.988	CABLES1
24	33340001	33390000	375.831	CABLES1
24	33360001	33410000	420.028	CABLES1
24	33380001	33430000	425.149	CABLES1
24	33400001	33450000	425.149	CABLES1
24	33460001	33510000	146.16	RBBP8

## Sheet: Table S5
Supplementary Table S5 A summary of genes from θπ in Xiling buffalo.
Chrom	Starting position	Ending position	θπ	Gene
1	4220001	4270000	3.44835	LOC102399924
1	11140001	11190000	3.51313	ADAM32
1	12020001	12070000	3.47666	NSD3
1	46340001	46390000	3.45321	ITSN1
1	46440001	46490000	3.44994	ITSN1
1	46460001	46510000	3.44835	ITSN1
1	80820001	80870000	3.49571	CGGBP1
1	80820001	80870000	3.49571	ZNF654
1	80840001	80890000	3.45091	CGGBP1
1	80840001	80890000	3.45091	ZNF654
1	85720001	85770000	3.80704	EPHA6
1	85740001	85790000	3.78341	EPHA6
1	85760001	85810000	3.5471	EPHA6
1	86860001	86910000	3.45974	CRYBG3
1	86880001	86930000	3.65241	CRYBG3
1	86900001	86950000	3.44231	CRYBG3
1	97540001	97590000	3.52132	CD47
1	97560001	97610000	3.46449	CD47
1	110380001	110430000	3.43906	STXBP5L
1	110920001	110970000	3.43228	GOLGB1
1	110940001	110990000	3.43033	GOLGB1
1	110960001	111010000	3.47861	GOLGB1
1	110960001	111010000	3.47861	IQCB1
1	110980001	111030000	3.56743	IQCB1
1	111000001	111050000	3.53471	EAF2
1	111000001	111050000	3.53471	IQCB1
1	111020001	111070000	3.5096	EAF2
1	111020001	111070000	3.5096	IQCB1
1	111040001	111090000	3.51852	EAF2
1	111060001	111110000	3.54998	EAF2
1	111060001	111110000	3.54998	LOC102403840
1	111080001	111130000	3.4872	EAF2
1	111080001	111130000	3.4872	LOC102403840
1	111100001	111150000	3.55908	LOC102403840
1	115020001	115070000	3.49299	LOC102393593
1	115020001	115070000	3.49299	IQCG
1	115020001	115070000	3.49299	LRCH3
1	115040001	115090000	3.52143	LRCH3
1	115060001	115110000	3.48586	LRCH3
1	116420001	116470000	3.43548	DLG1
1	126100001	126150000	3.49684	TRA2B
1	128500001	128550000	3.67083	MCF2L2
1	130120001	130170000	3.51387	SOX2
1	130120001	130170000	3.51387	LOC102397183
1	130140001	130190000	3.71328	SOX2
1	130140001	130190000	3.71328	LOC102397510
1	130140001	130190000	3.71328	LOC102397183
1	130160001	130210000	3.43125	SOX2
1	130160001	130210000	3.43125	LOC102397510
1	130160001	130210000	3.43125	LOC102397183
1	132680001	132730000	3.54503	PIK3CA
1	132680001	132730000	3.54503	KCNMB3
1	138380001	138430000	3.50561	NLGN1
1	138400001	138450000	3.43478	NLGN1
1	138460001	138510000	3.42692	NLGN1
1	138480001	138530000	3.43697	NLGN1
1	142600001	142650000	3.66642	MECOM
1	146960001	147010000	3.62954	SI
1	146980001	147030000	3.55334	SI
1	152920001	152970000	3.44711	LOC102407618
1	160420001	160470000	3.67651	SUCNR1
1	161200001	161250000	3.49988	P2RY12
1	161200001	161250000	3.49988	MED12L
1	161220001	161270000	3.48572	P2RY12
1	161220001	161270000	3.48572	MED12L
1	161240001	161290000	3.86959	P2RY12
1	161240001	161290000	3.86959	MED12L
1	161260001	161310000	3.69023	P2RY13
1	161260001	161310000	3.69023	P2RY12
1	161260001	161310000	3.69023	MED12L
1	164860001	164910000	3.46114	LOC102415010
1	165400001	165450000	3.67283	ZIC1
1	165400001	165450000	3.67283	ZIC4
1	165420001	165470000	3.4954	ZIC4
1	165440001	165490000	3.50757	ZIC4
1	171920001	171970000	3.64169	RASA2
1	171940001	171990000	3.56551	RASA2
1	177900001	177950000	3.51334	LOC112578164
1	177900001	177950000	3.51334	PPP2R3A
1	186740001	186790000	3.42788	ZBTB21
1	192880001	192930000	3.4676	LOC112577647
1	192880001	192930000	3.4676	LOC112586983
1	192880001	192930000	3.4676	LOC102414811
1	192880001	192930000	3.4676	LOC112577717
1	192880001	192930000	3.4676	LOC112586984
1	192880001	192930000	3.4676	LOC112577706
1	192880001	192930000	3.4676	LOC102415914
2	180001	230000	3.44931	LOC112578902
2	180001	230000	3.44931	DUSP22
2	180001	230000	3.44931	IRF4
2	10920001	10970000	3.46132	JARID2
2	10940001	10990000	3.4543	JARID2
2	10940001	10990000	3.4543	DTNBP1
2	11260001	11310000	3.94487	LOC112579515
2	11300001	11350000	3.60896	LOC112579515
2	12760001	12810000	3.45177	NUP153
2	21200001	21250000	3.59638	TRNAL-UAA
2	21200001	21250000	3.59638	PRSS16
2	21200001	21250000	3.59638	TRNAI-AAU
2	21200001	21250000	3.59638	TRNAT-AGU
2	21200001	21250000	3.59638	TRNAV-UAC
2	21200001	21250000	3.59638	TRNAR-ACG
2	21200001	21250000	3.59638	TRNAI-AAU
2	21200001	21250000	3.59638	TRNAV-CAC
2	21200001	21250000	3.59638	TRNAI-AAU
2	21200001	21250000	3.59638	TRNAM-CAU
2	21200001	21250000	3.59638	TRNAS-GCU
2	21200001	21250000	3.59638	TRNAI-AAU
2	21200001	21250000	3.59638	TRNAV-CAC
2	21200001	21250000	3.59638	TRNAI-AAU
2	21200001	21250000	3.59638	TRNAM-CAU
2	21200001	21250000	3.59638	TRNAS-GCU
2	21200001	21250000	3.59638	TRNAS-GCU
2	21200001	21250000	3.59638	TRNAS-GCU
2	21200001	21250000	3.59638	TRNAS-GCU
2	21200001	21250000	3.59638	TRNAM-CAU
2	21220001	21270000	4.32666	TRNAV-UAC
2	21220001	21270000	4.32666	TRNAR-ACG
2	21220001	21270000	4.32666	TRNAI-AAU
2	21220001	21270000	4.32666	TRNAV-CAC
2	21220001	21270000	4.32666	TRNAI-AAU
2	21220001	21270000	4.32666	TRNAM-CAU
2	21220001	21270000	4.32666	TRNAS-GCU
2	21220001	21270000	4.32666	TRNAI-AAU
2	21220001	21270000	4.32666	TRNAV-CAC
2	21220001	21270000	4.32666	TRNAI-AAU
2	21220001	21270000	4.32666	TRNAM-CAU
2	21220001	21270000	4.32666	TRNAS-GCU
2	21220001	21270000	4.32666	TRNAS-GCU
2	21220001	21270000	4.32666	TRNAS-GCU
2	21220001	21270000	4.32666	TRNAS-GCU
2	21220001	21270000	4.32666	TRNAM-CAU
2	21220001	21270000	4.32666	TRNAI-AAU
2	21220001	21270000	4.32666	TRNAV-CAC
2	21220001	21270000	4.32666	TRNAI-AAU
2	21220001	21270000	4.32666	TRNAR-ACG
2	21220001	21270000	4.32666	TRNAI-AAU
2	21240001	21290000	4.32666	TRNAM-CAU
2	21240001	21290000	4.32666	TRNAS-GCU
2	21240001	21290000	4.32666	TRNAS-GCU
2	21240001	21290000	4.32666	TRNAS-GCU
2	21240001	21290000	4.32666	TRNAS-GCU
2	21240001	21290000	4.32666	TRNAM-CAU
2	21240001	21290000	4.32666	TRNAI-AAU
2	21240001	21290000	4.32666	TRNAV-CAC
2	21240001	21290000	4.32666	TRNAI-AAU
2	21240001	21290000	4.32666	TRNAR-ACG
2	21240001	21290000	4.32666	TRNAI-AAU
2	21240001	21290000	4.32666	TRNAS-GCU
2	21240001	21290000	4.32666	TRNAS-GCU
2	21240001	21290000	4.32666	TRNAS-GCU
2	21240001	21290000	4.32666	TRNAM-CAU
2	21240001	21290000	4.32666	TRNAI-AAU
2	21240001	21290000	4.32666	TRNAV-CAC
2	21240001	21290000	4.32666	TRNAI-AAU
2	21240001	21290000	4.32666	TRNAR-ACG
2	21240001	21290000	4.32666	LOC112578651
2	21300001	21350000	3.70926	TRNAI-AAU
2	21300001	21350000	3.70926	LOC112587940
2	21300001	21350000	3.70926	TRNAI-AAU
2	21300001	21350000	3.70926	TRNAT-AGU
2	21300001	21350000	3.70926	TRNAI-AAU
2	21300001	21350000	3.70926	TRNAI-AAU
2	21300001	21350000	3.70926	TRNAI-AAU
2	21300001	21350000	3.70926	TRNAL-UAA
2	21300001	21350000	3.70926	TRNAI-AAU
2	21300001	21350000	3.70926	LOC112578651
2	21300001	21350000	3.70926	POM121L2
2	24120001	24170000	3.4952	LOC112577998
2	24140001	24190000	4.0691	LOC112577998
2	24160001	24210000	3.85528	LOC112577998
2	24180001	24230000	3.85528	LOC102396583
2	24180001	24230000	3.85528	LOC112577998
2	26340001	26390000	3.53284	LOC112579986
2	26360001	26410000	3.50454	LOC112579986
2	26420001	26470000	3.49411	LOC112579989
2	26420001	26470000	3.49411	LOC112579988
2	26580001	26630000	4.1722	LOC112579993
2	35980001	36030000	3.44254	TBCC
2	35980001	36030000	3.44254	PRPH2
2	36000001	36050000	3.51916	TBCC
2	36000001	36050000	3.51916	PRPH2
2	36000001	36050000	3.51916	UBR2
2	40540001	40590000	3.54898	LOC112578062
2	40540001	40590000	3.54898	ZFAND3
2	40560001	40610000	3.59381	LOC112578062
2	40560001	40610000	3.59381	ZFAND3
2	40580001	40630000	3.54536	LOC112578062
2	40580001	40630000	3.54536	ZFAND3
2	40600001	40650000	3.44994	ZFAND3
2	40620001	40670000	3.48479	ZFAND3
2	40640001	40690000	3.49783	TRNAL-CAA
2	40640001	40690000	3.49783	ZFAND3
2	40660001	40710000	3.5405	TRNAL-CAA
2	40660001	40710000	3.5405	ZFAND3
2	42500001	42550000	3.53615	SLC26A8
2	42520001	42570000	3.65478	SLC26A8
2	42520001	42570000	3.65478	SRPK1
2	42540001	42590000	3.73503	SRPK1
2	42560001	42610000	3.59933	SRPK1
2	42580001	42630000	3.55622	SRPK1
2	42720001	42770000	3.61197	FKBP5
2	42740001	42790000	3.7699	FKBP5
2	42760001	42810000	3.71618	FKBP5
2	42780001	42830000	3.70655	FKBP5
2	42800001	42850000	3.67386	FKBP5
2	42820001	42870000	3.59526	FKBP5
2	42840001	42890000	3.44478	FKBP5
2	43120001	43170000	3.5922	DEF6
2	43120001	43170000	3.5922	ZNF76
2	43140001	43190000	3.57947	DEF6
2	43140001	43190000	3.57947	ZNF76
2	43140001	43190000	3.57947	LOC102416294
2	43140001	43190000	3.57947	SCUBE3
2	43160001	43210000	3.5081	ZNF76
2	43160001	43210000	3.5081	LOC102416294
2	43160001	43210000	3.5081	SCUBE3
2	43180001	43230000	3.50297	LOC102416294
2	43180001	43230000	3.50297	SCUBE3
2	43200001	43250000	3.43539	LOC102416294
2	43200001	43250000	3.43539	SCUBE3
2	43540001	43590000	3.67601	UHRF1BP1
2	43560001	43610000	3.63869	UHRF1BP1
2	43560001	43610000	3.63869	LOC102414296
2	43580001	43630000	3.44712	SNRPC
2	43580001	43630000	3.44712	UHRF1BP1
2	43580001	43630000	3.44712	LOC102414296
2	46340001	46390000	3.44245	TINAG
2	48620001	48670000	3.60244	DST
2	49160001	49210000	3.55852	LOC102395807
2	49160001	49210000	3.55852	BEND6
2	49180001	49230000	3.74765	LOC102395807
2	49180001	49230000	3.74765	ZNF451
2	49200001	49250000	3.52144	ZNF451
2	52020001	52070000	3.46571	KHDRBS2
2	52820001	52870000	3.47062	LOC102389818
2	52900001	52950000	3.51965	LGSN
2	52920001	52970000	3.52245	LGSN
2	52940001	52990000	3.51172	LGSN
2	52960001	53010000	3.44485	LGSN
2	52960001	53010000	3.44485	OCA2
2	52980001	53030000	3.43192	OCA2
2	53000001	53050000	3.46367	OCA2
2	53020001	53070000	3.44124	OCA2
2	53080001	53130000	3.48259	LOC112583163
2	53080001	53130000	3.48259	OCA2
2	53100001	53150000	3.48349	LOC112583163
2	53100001	53150000	3.48349	OCA2
2	53320001	53370000	3.46642	LOC112583036
2	53320001	53370000	3.46642	OCA2
2	53320001	53370000	3.46642	HERC2
2	53340001	53390000	3.62902	HERC2
2	53360001	53410000	3.72452	HERC2
2	53380001	53430000	3.82502	HERC2
2	53400001	53450000	3.81979	HERC2
2	53420001	53470000	3.7916	HERC2
2	53440001	53490000	3.74864	HERC2
2	53460001	53510000	3.87176	HERC2
2	53480001	53530000	3.93395	TRNAE-CUC
2	53480001	53530000	3.93395	HERC2
2	53500001	53550000	3.8819	TRNAE-CUC
2	53500001	53550000	3.8819	HERC2
2	53520001	53570000	3.85014	HERC2
2	53540001	53590000	3.94575	HERC2
2	53560001	53610000	3.96376	HERC2
2	53580001	53630000	3.93793	NIPA1
2	53600001	53650000	3.9465	NIPA1
2	53620001	53670000	3.71966	NIPA1
2	53620001	53670000	3.71966	NIPA2
2	53640001	53690000	3.65748	NIPA1
2	53640001	53690000	3.65748	NIPA2
2	53640001	53690000	3.65748	CYFIP1
2	53660001	53710000	3.60281	NIPA1
2	53660001	53710000	3.60281	NIPA2
2	53660001	53710000	3.60281	CYFIP1
2	53680001	53730000	3.53447	NIPA2
2	53680001	53730000	3.53447	CYFIP1
2	54080001	54130000	3.44372	AMER3
2	54140001	54190000	3.51237	ARHGEF4
2	54160001	54210000	3.66146	ARHGEF4
2	54180001	54230000	3.56993	ARHGEF4
2	54200001	54250000	3.48851	ARHGEF4
2	54220001	54270000	3.48471	ARHGEF4
2	54240001	54290000	3.49487	ARHGEF4
2	54260001	54310000	3.57441	ARHGEF4
2	54340001	54390000	3.46346	ARHGEF4
2	54400001	54450000	3.4748	ARHGEF4
2	54420001	54470000	3.65264	FAM168B
2	54420001	54470000	3.65264	ARHGEF4
2	54440001	54490000	3.68478	FAM168B
2	54440001	54490000	3.68478	ARHGEF4
2	54460001	54510000	3.51175	FAM168B
2	54460001	54510000	3.51175	PLEKHB2
2	54480001	54530000	3.47376	FAM168B
2	54480001	54530000	3.47376	PLEKHB2
2	54520001	54570000	3.45378	PLEKHB2
2	54560001	54610000	3.50261	LOC112581249
2	54580001	54630000	3.57561	LOC112581249
2	54640001	54690000	3.84134	LOC112583147
2	54660001	54710000	3.87318	LOC112583147
2	54720001	54770000	3.58548	LOC112581251
2	54740001	54790000	3.57825	LOC112581251
2	54760001	54810000	3.61392	LOC102408414
2	54760001	54810000	3.61392	LOC112581251
2	54780001	54830000	3.70046	LOC102408414
2	54800001	54850000	3.8662	LOC102408414
2	57360001	57410000	3.58155	GPR17
2	57360001	57410000	3.58155	LIMS2
2	57360001	57410000	3.58155	MYO7B
2	57580001	57630000	3.45893	PROC
2	57580001	57630000	3.45893	LOC112578429
2	57580001	57630000	3.45893	MAP3K2
2	57600001	57650000	3.83938	LOC112578429
2	57600001	57650000	3.83938	MAP3K2
2	57620001	57670000	3.80524	MAP3K2
2	57640001	57690000	3.83199	MAP3K2
2	57660001	57710000	3.98522	MAP3K2
2	57680001	57730000	3.94468	ERCC3
2	57680001	57730000	3.94468	MAP3K2
2	57700001	57750000	3.88619	ERCC3
2	57700001	57750000	3.88619	MAP3K2
2	57760001	57810000	3.48782	LOC102407599
2	57860001	57910000	3.9167	BIN1
2	57880001	57930000	3.79073	BIN1
2	57900001	57950000	3.68978	BIN1
2	57920001	57970000	3.63177	BIN1
2	57940001	57990000	3.65248	BIN1
2	58300001	58350000	3.4423	NEMP2
2	58300001	58350000	3.4423	MFSD6
2	73200001	73250000	3.43684	HOXD8
2	73200001	73250000	3.43684	HOXD9
2	73200001	73250000	3.43684	HOXD10
2	73200001	73250000	3.43684	HOXD4
2	73200001	73250000	3.43684	HOXD11
2	73220001	73270000	3.45358	HOXD8
2	73220001	73270000	3.45358	HOXD9
2	73220001	73270000	3.45358	HOXD10
2	73220001	73270000	3.45358	HOXD12
2	73220001	73270000	3.45358	HOXD13
2	73220001	73270000	3.45358	HOXD4
2	73220001	73270000	3.45358	HOXD11
2	73240001	73290000	3.43357	HOXD10
2	73240001	73290000	3.43357	HOXD12
2	73240001	73290000	3.43357	HOXD13
2	73240001	73290000	3.43357	EVX2
2	73240001	73290000	3.43357	LOC112581707
2	73240001	73290000	3.43357	HOXD11
2	75260001	75310000	3.47298	SP3
2	86860001	86910000	3.44759	DPP4
2	86980001	87030000	3.48859	SLC4A10
2	87520001	87570000	3.43477	PSMD14
2	87540001	87590000	3.49219	PSMD14
2	89540001	89590000	3.43241	BAZ2B
2	94620001	94670000	3.73081	GALNT13
2	99900001	99950000	3.49396	KIF5C
2	104780001	104830000	3.59027	ZEB2
2	109060001	109110000	3.44936	LRP1B
2	118060001	118110000	3.53409	SLC35F5
2	119420001	119470000	3.73294	DPP10
2	122560001	122610000	3.5893	INSIG2
2	122580001	122630000	3.4647	INSIG2
2	123340001	123390000	3.58563	LOC112578474
2	139020001	139070000	3.53681	MARS2
2	139020001	139070000	3.53681	RFTN2
2	139020001	139070000	3.53681	BOLL
2	139040001	139090000	3.8038	MARS2
2	139040001	139090000	3.8038	RFTN2
2	139040001	139090000	3.8038	BOLL
2	139060001	139110000	3.85845	MARS2
2	139060001	139110000	3.85845	BOLL
2	139080001	139130000	3.84218	BOLL
2	139100001	139150000	3.90044	BOLL
2	139120001	139170000	3.49456	BOLL
2	140420001	140470000	3.49197	LOC112583041
2	142080001	142130000	3.49246	LOC102391150
2	142300001	142350000	3.51011	BZW1
2	142300001	142350000	3.51011	CLK1
2	142300001	142350000	3.51011	PPIL3
2	143380001	143430000	3.61955	FZD7
2	143400001	143450000	3.44245	FZD7
2	148860001	148910000	3.76496	LOC112578503
2	148860001	148910000	3.76496	FZD5
2	167960001	168010000	3.57604	IRS1
2	170800001	170850000	3.45517	TRIP12
2	170820001	170870000	3.72743	TRIP12
2	170840001	170890000	3.70774	TRIP12
2	170860001	170910000	3.64861	TRIP12
2	170880001	170930000	3.60324	TRIP12
2	170900001	170950000	3.61649	TRIP12
2	170920001	170970000	3.53466	FBXO36
2	170920001	170970000	3.53466	TRIP12
2	171560001	171610000	3.46397	CAB39
2	171580001	171630000	3.46118	CAB39
2	182480001	182530000	3.53859	LUZP1
2	182500001	182550000	3.56726	LUZP1
2	182520001	182570000	3.5634	LUZP1
2	188300001	188350000	3.66838	LOC112578878
2	188300001	188350000	3.66838	SDHB
2	188320001	188370000	3.62591	LOC112578878
2	188320001	188370000	3.62591	ATP13A2
2	188940001	188990000	3.44293	LOC102416264
3	1480001	1530000	3.66831	LOC112584001
3	1480001	1530000	3.66831	GNA13
3	6220001	6270000	3.42888	TTYH2
3	6220001	6270000	3.42888	DNAI2
3	6220001	6270000	3.42888	KIF19
3	6240001	6290000	3.79752	DNAI2
3	6240001	6290000	3.79752	KIF19
3	6260001	6310000	3.84331	LOC112583600
3	6260001	6310000	3.84331	LOC112583599
3	6260001	6310000	3.84331	DNAI2
3	6260001	6310000	3.84331	LOC112583598
3	6260001	6310000	3.84331	KIF19
3	6280001	6330000	4.0005	LOC112583600
3	6280001	6330000	4.0005	LOC112583599
3	6280001	6330000	4.0005	LOC112583601
3	6280001	6330000	4.0005	GPR142
3	6280001	6330000	4.0005	LOC112583598
3	6280001	6330000	4.0005	LOC102409470
3	6280001	6330000	4.0005	KIF19
3	10660001	10710000	3.52451	ENPP7
3	10660001	10710000	3.52451	CBX2
3	10680001	10730000	3.51977	CBX2
3	10680001	10730000	3.51977	CBX8
3	10700001	10750000	3.5233	LOC112583629
3	10700001	10750000	3.5233	CBX2
3	10700001	10750000	3.5233	CBX8
3	10720001	10770000	3.56567	LOC112583629
3	10720001	10770000	3.56567	CBX4
3	10720001	10770000	3.56567	LOC102411191
3	12100001	12150000	3.5013	ACTG1
3	12100001	12150000	3.5013	FSCN2
3	12100001	12150000	3.5013	FAAP100
3	12120001	12170000	3.50844	FSCN2
3	12120001	12170000	3.50844	FAAP100
3	12120001	12170000	3.50844	NPLOC4
3	12140001	12190000	3.52057	FAAP100
3	12140001	12190000	3.52057	NPLOC4
3	12360001	12410000	3.45732	ANAPC11
3	12360001	12410000	3.45732	NPB
3	12360001	12410000	3.45732	SIRT7
3	12360001	12410000	3.45732	PYCR1
3	12360001	12410000	3.45732	ALYREF
3	12360001	12410000	3.45732	PCYT2
3	12360001	12410000	3.45732	MAFG
3	12380001	12430000	3.62508	SIRT7
3	12380001	12430000	3.62508	PYCR1
3	12380001	12430000	3.62508	MYADML2
3	12380001	12430000	3.62508	PCYT2
3	12380001	12430000	3.62508	MAFG
3	12380001	12430000	3.62508	NOTUM
3	12400001	12450000	3.50157	PYCR1
3	12400001	12450000	3.50157	MYADML2
3	12400001	12450000	3.50157	LOC112583634
3	12400001	12450000	3.50157	MAFG
3	12400001	12450000	3.50157	NOTUM
3	12420001	12470000	3.50114	LOC112583634
3	12420001	12470000	3.50114	NOTUM
3	12420001	12470000	3.50114	ASPSCR1
3	12440001	12490000	3.59232	LOC112583634
3	12440001	12490000	3.59232	CENPX
3	12440001	12490000	3.59232	LRRC45
3	12440001	12490000	3.59232	ASPSCR1
3	12460001	12510000	3.65478	CENPX
3	12460001	12510000	3.65478	DCXR
3	12460001	12510000	3.65478	LOC102406498
3	12460001	12510000	3.65478	LRRC45
3	12460001	12510000	3.65478	RAC3
3	12460001	12510000	3.65478	ASPSCR1
3	12480001	12530000	3.678	CENPX
3	12480001	12530000	3.678	DCXR
3	12480001	12530000	3.678	LOC102406498
3	12480001	12530000	3.678	LOC102406823
3	12480001	12530000	3.678	LOC112584007
3	12480001	12530000	3.678	LRRC45
3	12480001	12530000	3.678	RAC3
3	12500001	12550000	4.00442	LOC102406498
3	12500001	12550000	4.00442	LOC102406823
3	12500001	12550000	4.00442	LOC112584007
3	12500001	12550000	4.00442	RAC3
3	12500001	12550000	4.00442	DUS1L
3	12520001	12570000	4.13728	LOC112584007
3	12520001	12570000	4.13728	GPS1
3	12520001	12570000	4.13728	LOC102394903
3	12520001	12570000	4.13728	DUS1L
3	12540001	12590000	4.03238	GPS1
3	12540001	12590000	4.03238	LOC102394903
3	12540001	12590000	4.03238	DUS1L
3	12580001	12630000	3.75866	LOC112584008
3	12580001	12630000	3.75866	LOC102407140
3	12580001	12630000	3.75866	LOC112577635
3	12600001	12650000	3.49463	LOC112584008
3	12600001	12650000	3.49463	LOC102407140
3	12600001	12650000	3.49463	LOC112577635
3	12600001	12650000	3.49463	LOC102409414
3	12960001	13010000	3.65079	LOC112583636
3	15180001	15230000	3.51214	PSMC5
3	15180001	15230000	3.51214	FTSJ3
3	15180001	15230000	3.51214	DDX42
3	15180001	15230000	3.51214	LOC102408561
3	15180001	15230000	3.51214	SMARCD2
3	15200001	15250000	3.74992	PSMC5
3	15200001	15250000	3.74992	FTSJ3
3	15200001	15250000	3.74992	DDX42
3	15200001	15250000	3.74992	LOC102408561
3	15200001	15250000	3.74992	SMARCD2
3	15220001	15270000	3.7648	FTSJ3
3	15220001	15270000	3.7648	DDX42
3	15220001	15270000	3.7648	CCDC47
3	15240001	15290000	3.58587	DDX42
3	15240001	15290000	3.58587	CCDC47
3	15240001	15290000	3.58587	STRADA
3	15260001	15310000	3.44373	DDX42
3	15260001	15310000	3.44373	CCDC47
3	15260001	15310000	3.44373	STRADA
3	15480001	15530000	3.42807	LOC112583650
3	15480001	15530000	3.42807	LOC102392455
3	15480001	15530000	3.42807	LOC102393427
3	15580001	15630000	3.4741	TANC2
3	15720001	15770000	3.64349	TANC2
3	16540001	16590000	3.73725	EFCAB3
3	16540001	16590000	3.73725	LOC102391025
3	16560001	16610000	3.64249	EFCAB3
3	16560001	16610000	3.64249	LOC102391025
3	16580001	16630000	3.88794	EFCAB3
3	16580001	16630000	3.88794	LOC102391025
3	19100001	19150000	3.43812	GPATCH8
3	19120001	19170000	3.466	GPATCH8
3	19140001	19190000	3.44559	ITGA2B
3	19140001	19190000	3.44559	GPATCH8
3	19160001	19210000	3.49471	ITGA2B
3	19160001	19210000	3.49471	GPATCH8
3	19180001	19230000	3.52821	GRN
3	19180001	19230000	3.52821	ITGA2B
3	19180001	19230000	3.52821	FAM171A2
3	19180001	19230000	3.52821	GPATCH8
3	22520001	22570000	3.52981	SMARCE1
3	23420001	23470000	3.52449	CDK12
3	23440001	23490000	3.68584	CDK12
3	23460001	23510000	3.62493	MED1
3	23460001	23510000	3.62493	CDK12
3	23480001	23530000	3.44269	MED1
3	23480001	23530000	3.44269	CDK12
3	24460001	24510000	3.61893	NPEPPS
3	24480001	24530000	3.56488	LOC112584050
3	24480001	24530000	3.56488	NPEPPS
3	24500001	24550000	3.62627	LOC112584050
3	24500001	24550000	3.62627	NPEPPS
3	24520001	24570000	3.62865	NPEPPS
3	24540001	24590000	3.44243	KPNB1
3	24540001	24590000	3.44243	NPEPPS
3	24580001	24630000	3.54446	KPNB1
3	24580001	24630000	3.54446	LOC112583686
3	24580001	24630000	3.54446	TBKBP1
3	24600001	24650000	3.43769	KPNB1
3	24600001	24650000	3.43769	LOC112583686
3	24600001	24650000	3.43769	TBKBP1
3	26520001	26570000	3.55888	FAM117A
3	26520001	26570000	3.55888	LOC102415698
3	26520001	26570000	3.55888	KAT7
3	26540001	26590000	3.43211	FAM117A
3	26540001	26590000	3.43211	LOC102415698
3	26540001	26590000	3.43211	KAT7
3	29000001	29050000	3.58144	MIEF2
3	29000001	29050000	3.58144	ALKBH5
3	29000001	29050000	3.58144	LLGL1
3	29000001	29050000	3.58144	FLII
3	29000001	29050000	3.58144	TOP3A
3	29020001	29070000	3.49048	MIEF2
3	29020001	29070000	3.49048	SMCR8
3	29020001	29070000	3.49048	LLGL1
3	29020001	29070000	3.49048	FLII
3	29020001	29070000	3.49048	TOP3A
3	29040001	29090000	3.44597	MIEF2
3	29040001	29090000	3.44597	SMCR8
3	29040001	29090000	3.44597	TOP3A
3	29040001	29090000	3.44597	SHMT1
3	29060001	29110000	3.57104	SMCR8
3	29060001	29110000	3.57104	TOP3A
3	29060001	29110000	3.57104	SHMT1
3	29780001	29830000	3.44945	SPECC1
3	29800001	29850000	3.52575	SPECC1
3	35800001	35850000	3.47277	LOC112584150
3	35800001	35850000	3.47277	LOC112583735
3	35800001	35850000	3.47277	LOC102404456
3	35800001	35850000	3.47277	NAA38
3	35800001	35850000	3.47277	TMEM88
3	35800001	35850000	3.47277	RNF227
3	35800001	35850000	3.47277	CHD3
3	35800001	35850000	3.47277	KDM6B
3	35860001	35910000	3.50074	KDM6B
3	35860001	35910000	3.50074	DNAH2
3	35880001	35930000	3.67013	DNAH2
3	35900001	35950000	3.89058	DNAH2
3	35920001	35970000	3.85089	DNAH2
3	36220001	36270000	3.56857	SLC35G6
3	36220001	36270000	3.56857	POLR2A
3	36220001	36270000	3.56857	ZBTB4
3	36220001	36270000	3.56857	CHRNB1
3	36240001	36290000	3.52725	SLC35G6
3	36240001	36290000	3.52725	FGF11
3	36240001	36290000	3.52725	TMEM102
3	36240001	36290000	3.52725	LOC112583741
3	36240001	36290000	3.52725	POLR2A
3	36240001	36290000	3.52725	ZBTB4
3	36240001	36290000	3.52725	CHRNB1
3	36300001	36350000	3.50744	TMEM256
3	36300001	36350000	3.50744	TNK1
3	36300001	36350000	3.50744	TMEM95
3	36300001	36350000	3.50744	KCTD11
3	36300001	36350000	3.50744	PLSCR3
3	36300001	36350000	3.50744	ACAP1
3	36300001	36350000	3.50744	NLGN2
3	36320001	36370000	3.53486	TNK1
3	36320001	36370000	3.53486	TMEM95
3	36320001	36370000	3.53486	KCTD11
3	36320001	36370000	3.53486	LOC102412702
3	36320001	36370000	3.53486	PLSCR3
3	36320001	36370000	3.53486	ACAP1
3	36320001	36370000	3.53486	NEURL4
3	36340001	36390000	3.45856	TMEM95
3	36340001	36390000	3.45856	KCTD11
3	36340001	36390000	3.45856	LOC102412702
3	36340001	36390000	3.45856	GPS2
3	36340001	36390000	3.45856	EIF5A
3	36340001	36390000	3.45856	ACAP1
3	36340001	36390000	3.45856	NEURL4
3	36940001	36990000	3.5139	PFN1
3	36940001	36990000	3.5139	SPAG7
3	36940001	36990000	3.5139	INCA1
3	36940001	36990000	3.5139	ENO3
3	36940001	36990000	3.5139	KIF1C
3	36940001	36990000	3.5139	CAMTA2
3	36960001	37010000	3.4344	INCA1
3	36960001	37010000	3.4344	KIF1C
3	36960001	37010000	3.4344	CAMTA2
3	36980001	37030000	3.44912	KIF1C
3	36980001	37030000	3.44912	ZFP3
3	38360001	38410000	3.43618	MYBBP1A
3	38360001	38410000	3.43618	SPNS2
3	39940001	39990000	3.47786	METTL16
3	40020001	40070000	3.45376	MNT
3	40020001	40070000	3.45376	SGSM2
3	40040001	40090000	3.69847	LOC112584146
3	40040001	40090000	3.69847	LOC112584145
3	40040001	40090000	3.69847	SGSM2
3	40040001	40090000	3.69847	TSR1
3	40040001	40090000	3.69847	SRR
3	40060001	40110000	3.98887	LOC112584146
3	40060001	40110000	3.98887	LOC112584145
3	40060001	40110000	3.98887	SGSM2
3	40060001	40110000	3.98887	TSR1
3	40060001	40110000	3.98887	SRR
3	40060001	40110000	3.98887	SMG6
3	40080001	40130000	3.91571	LOC112584145
3	40080001	40130000	3.91571	TSR1
3	40080001	40130000	3.91571	SRR
3	40080001	40130000	3.91571	SMG6
3	40100001	40150000	3.86897	SRR
3	40100001	40150000	3.86897	SMG6
3	40120001	40170000	3.85611	SMG6
3	40140001	40190000	3.98454	SMG6
3	40160001	40210000	4.10995	SMG6
3	40180001	40230000	3.68905	SMG6
3	40200001	40250000	3.44793	SMG6
3	40240001	40290000	3.51752	LOC112584078
3	40240001	40290000	3.51752	LOC112583760
3	40240001	40290000	3.51752	SMG6
3	40260001	40310000	3.5879	LOC112583760
3	40260001	40310000	3.5879	LOC102390532
3	40260001	40310000	3.5879	HIC1
3	40260001	40310000	3.5879	SMG6
3	40280001	40330000	3.82711	LOC112583760
3	40280001	40330000	3.82711	LOC102390532
3	40280001	40330000	3.82711	OVCA2
3	40280001	40330000	3.82711	HIC1
3	40280001	40330000	3.82711	DPH1
3	40280001	40330000	3.82711	SMG6
3	40280001	40330000	3.82711	RTN4RL1
3	40300001	40350000	3.49233	LOC102390532
3	40300001	40350000	3.49233	OVCA2
3	40300001	40350000	3.49233	LOC112583762
3	40300001	40350000	3.49233	HIC1
3	40300001	40350000	3.49233	DPH1
3	40300001	40350000	3.49233	LOC112583761
3	40300001	40350000	3.49233	SMG6
3	40300001	40350000	3.49233	RTN4RL1
3	41400001	41450000	3.47214	NXN
3	41420001	41470000	3.55778	NXN
3	41440001	41490000	3.46456	NXN
3	42540001	42590000	3.56309	TP53I13
3	42540001	42590000	3.56309	GIT1
3	42540001	42590000	3.56309	ABHD15
3	42540001	42590000	3.56309	TAOK1
3	42560001	42610000	3.57748	ABHD15
3	42560001	42610000	3.57748	TAOK1
3	42580001	42630000	3.54727	TAOK1
3	42600001	42650000	3.6463	TAOK1
3	42620001	42670000	3.71445	TAOK1
3	42640001	42690000	3.62763	TAOK1
3	44720001	44770000	3.4512	EVI2B
3	44720001	44770000	3.4512	OMG
3	44720001	44770000	3.4512	EVI2A
3	44720001	44770000	3.4512	NF1
3	44740001	44790000	3.5086	EVI2A
3	44740001	44790000	3.5086	NF1
3	46260001	46310000	3.48074	ASIC2
3	50960001	51010000	3.45086	APPBP2
3	51200001	51250000	3.58025	BCAS3
3	51220001	51270000	3.55571	BCAS3
3	51240001	51290000	3.58193	BCAS3
3	51520001	51570000	3.50262	BCAS3
3	52000001	52050000	3.48464	BRIP1
3	52140001	52190000	3.44499	BRIP1
3	52180001	52230000	3.46323	BRIP1
3	53720001	53770000	3.46575	RAD51C
3	53720001	53770000	3.46575	PPM1E
3	53940001	53990000	3.51663	C3H17orf47
3	53940001	53990000	3.51663	2022-09-04
3	53940001	53990000	3.51663	TEX14
3	53940001	53990000	3.51663	MTMR4
3	61940001	61990000	3.5628	CA10
3	61960001	62010000	3.53732	CA10
3	61980001	62030000	3.55622	CA10
3	62000001	62050000	3.62391	CA10
3	62020001	62070000	3.5649	CA10
3	62040001	62090000	3.69646	CA10
3	62060001	62110000	3.71492	CA10
3	62080001	62130000	3.74705	CA10
3	62100001	62150000	3.59484	CA10
3	62120001	62170000	3.53427	CA10
3	62140001	62190000	3.5551	CA10
3	62160001	62210000	3.66715	CA10
3	62180001	62230000	3.71327	CA10
3	62200001	62250000	3.62439	TRNAS-GGA
3	62200001	62250000	3.62439	CA10
3	62220001	62270000	3.53367	TRNAS-GGA
3	62220001	62270000	3.53367	CA10
3	62240001	62290000	3.469	TRNAS-GGA
3	62240001	62290000	3.469	CA10
3	62260001	62310000	3.57152	CA10
3	62280001	62330000	3.55162	CA10
3	62300001	62350000	3.65257	CA10
3	62320001	62370000	3.69253	CA10
3	62340001	62390000	3.63674	CA10
3	62360001	62410000	3.70442	LOC112583822
3	62360001	62410000	3.70442	CA10
3	62380001	62430000	3.65073	LOC112583822
3	62380001	62430000	3.65073	CA10
3	62400001	62450000	3.59137	LOC112583822
3	62400001	62450000	3.59137	CA10
3	62420001	62470000	3.64603	CA10
3	62440001	62490000	3.67376	CA10
3	62460001	62510000	3.63856	CA10
3	62480001	62530000	3.60258	CA10
3	62500001	62550000	3.67356	CA10
3	62520001	62570000	3.7373	CA10
3	62540001	62590000	3.62103	CA10
3	62560001	62610000	3.57308	CA10
3	62580001	62630000	3.55911	CA10
3	62600001	62650000	3.57379	CA10
3	62620001	62670000	3.656	CA10
3	62640001	62690000	3.78429	CA10
3	62660001	62710000	3.7655	CA10
3	62680001	62730000	3.76233	CA10
3	62700001	62750000	3.72682	CA10
3	62720001	62770000	3.74686	CA10
3	62740001	62790000	3.66897	CA10
3	62760001	62810000	3.6856	CA10
3	62780001	62830000	3.682	CA10
3	62800001	62850000	3.60009	CA10
3	63220001	63270000	3.48736	MFSD14B
3	63240001	63290000	3.50755	MFSD14B
3	63260001	63310000	3.47819	MFSD14B
3	63280001	63330000	3.45078	MFSD14B
3	63380001	63430000	3.52094	ANXA10
3	63400001	63450000	3.47558	ANXA10
3	63420001	63470000	3.42941	ANXA10
3	70060001	70110000	3.62859	LOC112583833
3	70060001	70110000	3.62859	LOC112583832
3	70060001	70110000	3.62859	LOC112583834
3	70080001	70130000	3.46789	LOC112583832
3	70080001	70130000	3.46789	LOC112583834
3	90560001	90610000	3.64603	BNC2
3	94320001	94370000	3.42766	TRNAG-GCC
3	102280001	102330000	3.45934	JAK2
3	102300001	102350000	3.65599	JAK2
3	102320001	102370000	3.69074	JAK2
3	102340001	102390000	3.51726	JAK2
3	102480001	102530000	3.58182	LOC112583892
3	102500001	102550000	3.70633	RCL1
3	102500001	102550000	3.70633	LOC112583892
3	102520001	102570000	3.5968	RCL1
3	102520001	102570000	3.5968	LOC112583892
3	103800001	103850000	3.47783	RFX3
3	103820001	103870000	3.43447	RFX3
3	110220001	110270000	3.75825	TRPM3
3	122780001	122830000	3.55426	NPR2
3	122800001	122850000	3.61226	SPAG8
3	122800001	122850000	3.61226	HINT2
3	122800001	122850000	3.61226	FAM221B
3	122800001	122850000	3.61226	NPR2
3	126060001	126110000	3.48109	TBC1D2
3	126060001	126110000	3.48109	CORO2A
3	127740001	127790000	3.44287	STX17
3	138660001	138710000	3.45543	LOC102410739
3	138680001	138730000	3.45568	LOC102410739
3	138760001	138810000	3.43155	RASEF
3	138780001	138830000	3.55742	RASEF
3	139460001	139510000	3.44769	UBQLN1
3	143920001	143970000	3.5209	C3H9orf3
3	164620001	164670000	3.66518	LOC112583978
3	164620001	164670000	3.66518	LOC112583977
3	164620001	164670000	3.66518	LOC112583980
3	164620001	164670000	3.66518	LOC112583979
3	164640001	164690000	3.66742	LOC112583979
3	164660001	164710000	3.71489	LOC112583979
3	164700001	164750000	3.78872	LOC102406480
3	166720001	166770000	3.50473	TNFSF8
3	168000001	168050000	3.72879	PAPPA
3	168020001	168070000	3.74623	PAPPA
3	168040001	168090000	3.50849	PAPPA
3	172880001	172930000	3.62386	LOC112583991
3	172880001	172930000	3.62386	LOC112583992
3	172880001	172930000	3.62386	TRAF1
3	172880001	172930000	3.62386	PHF19
3	172900001	172950000	3.72573	LOC112583991
3	172900001	172950000	3.72573	LOC112583992
3	172900001	172950000	3.72573	TRAF1
3	172920001	172970000	3.50684	TRAF1
3	172920001	172970000	3.50684	C5
3	174900001	174950000	3.84838	SNTG2
4	20001	70000	3.43874	RABL2B
4	20001	70000	3.43874	ACR
4	20001	70000	3.43874	SHANK3
4	40001	90000	3.43005	ACR
4	40001	90000	3.43005	SHANK3
4	60001	110000	3.5343	SHANK3
4	80001	130000	3.44104	ARSA
4	80001	130000	3.44104	SHANK3
4	120001	170000	3.4561	ARSA
4	120001	170000	3.4561	MAPK8IP2
4	120001	170000	3.4561	CPT1B
4	120001	170000	3.4561	CHKB
4	140001	190000	3.67109	MAPK8IP2
4	140001	190000	3.67109	CPT1B
4	140001	190000	3.67109	CHKB
4	140001	190000	3.67109	SYCE3
4	160001	210000	3.65373	CPT1B
4	160001	210000	3.65373	KLHDC7B
4	160001	210000	3.65373	CHKB
4	160001	210000	3.65373	SYCE3
4	180001	230000	3.68711	KLHDC7B
4	180001	230000	3.68711	SYCE3
4	200001	250000	3.75384	KLHDC7B
4	200001	250000	3.75384	ODF3B
4	200001	250000	3.75384	LOC112584308
4	200001	250000	3.75384	LOC112577606
4	200001	250000	3.75384	SYCE3
4	200001	250000	3.75384	NCAPH2
4	220001	270000	3.86511	ODF3B
4	220001	270000	3.86511	LOC112584308
4	220001	270000	3.86511	LOC112577606
4	220001	270000	3.86511	LMF2
4	220001	270000	3.86511	MIOX
4	220001	270000	3.86511	ADM2
4	220001	270000	3.86511	NCAPH2
4	240001	290000	3.70174	LOC112577606
4	240001	290000	3.70174	LMF2
4	240001	290000	3.70174	MIOX
4	240001	290000	3.70174	ADM2
4	240001	290000	3.70174	NCAPH2
4	240001	290000	3.70174	SBF1
4	260001	310000	3.57934	MIOX
4	260001	310000	3.57934	ADM2
4	260001	310000	3.57934	SBF1
4	260001	310000	3.57934	PPP6R2
4	7660001	7710000	3.70673	TOB2
4	7660001	7710000	3.70673	TEF
4	16740001	16790000	3.43286	LOC112584313
4	16740001	16790000	3.43286	C1S
4	16740001	16790000	3.43286	C1R
4	34200001	34250000	4.00902	SOX5
4	34260001	34310000	4.2222	SOX5
4	34280001	34330000	3.76471	SOX5
4	36360001	36410000	3.62532	RASSF8
4	36380001	36430000	3.61506	BHLHE41
4	36380001	36430000	3.61506	LOC102400413
4	36400001	36450000	3.43629	BHLHE41
4	36400001	36450000	3.43629	LOC102400413
4	40380001	40430000	3.48661	TMTC1
4	44400001	44450000	3.58552	ELFN2
4	44900001	44950000	3.65819	NCF4
4	45720001	45770000	3.48471	RBFOX2
4	45760001	45810000	3.43878	RBFOX2
4	45800001	45850000	3.4649	RBFOX2
4	45860001	45910000	3.51839	RBFOX2
4	45880001	45930000	3.73039	RBFOX2
4	45900001	45950000	3.52066	RBFOX2
4	45940001	45990000	3.4332	RBFOX2
4	55520001	55570000	3.45858	LOC112584541
4	55520001	55570000	3.45858	NR1H4
4	60680001	60730000	3.98009	LOC112584328
4	60700001	60750000	3.62613	LOC112584328
4	62280001	62330000	3.81917	LOC102404307
4	62280001	62330000	3.81917	LOC112584345
4	62280001	62330000	3.81917	LOC102402117
4	62780001	62830000	3.48993	PYM1
4	62800001	62850000	3.4832	PYM1
4	62800001	62850000	3.4832	DGKA
4	63140001	63190000	3.4792	CNPY2
4	63140001	63190000	3.4792	PAN2
4	63140001	63190000	3.4792	TRNAE-UUC
4	63140001	63190000	3.4792	COQ10A
4	63140001	63190000	3.4792	CS
4	63940001	63990000	3.43131	NAB2
4	63940001	63990000	3.43131	LOC112584798
4	63940001	63990000	3.43131	STAT6
4	63940001	63990000	3.43131	LRP1
4	63940001	63990000	3.43131	LOC102396058
4	63960001	64010000	3.43919	LOC112584798
4	63960001	64010000	3.43919	STAT6
4	63960001	64010000	3.43919	LRP1
4	63960001	64010000	3.43919	LOC102396058
4	64040001	64090000	3.47015	NDUFA4L2
4	64040001	64090000	3.47015	STAC3
4	64040001	64090000	3.47015	LRP1
4	64040001	64090000	3.47015	NXPH4
4	64040001	64090000	3.47015	SHMT2
4	64040001	64090000	3.47015	LOC112584553
4	64060001	64110000	3.58848	NDUFA4L2
4	64060001	64110000	3.58848	STAC3
4	64060001	64110000	3.58848	LOC112584554
4	64060001	64110000	3.58848	NXPH4
4	64060001	64110000	3.58848	SHMT2
4	64060001	64110000	3.58848	LOC112584553
4	64060001	64110000	3.58848	R3HDM2
4	64080001	64130000	3.65472	NDUFA4L2
4	64080001	64130000	3.65472	STAC3
4	64080001	64130000	3.65472	LOC112584554
4	64080001	64130000	3.65472	LOC112584553
4	64080001	64130000	3.65472	R3HDM2
4	64100001	64150000	3.73299	LOC112584554
4	64100001	64150000	3.73299	LOC112584553
4	64100001	64150000	3.73299	R3HDM2
4	64120001	64170000	3.7749	R3HDM2
4	64140001	64190000	3.66	R3HDM2
4	64160001	64210000	3.68177	R3HDM2
4	64180001	64230000	3.64079	R3HDM2
4	64200001	64250000	3.50328	R3HDM2
4	64220001	64270000	3.4289	INHBC
4	64220001	64270000	3.4289	R3HDM2
4	75240001	75290000	3.48894	MDM2
4	76020001	76070000	3.43943	LOC102414263
4	76020001	76070000	3.43943	LOC112584767
4	81620001	81670000	3.4573	GXYLT1
4	81640001	81690000	3.47136	YAF2
4	81640001	81690000	3.47136	GXYLT1
4	85740001	85790000	3.46554	ARID2
4	85760001	85810000	3.47954	ARID2
4	85780001	85830000	3.43017	ARID2
4	85820001	85870000	3.42827	ARID2
4	85840001	85890000	3.45976	ARID2
4	89200001	89250000	3.44699	LOC112584590
4	89200001	89250000	3.44699	CCNT1
4	89200001	89250000	3.44699	TEX49
4	89380001	89430000	3.49337	FKBP11
4	89380001	89430000	3.49337	CCDC65
4	89380001	89430000	3.49337	ARF3
4	89400001	89450000	3.70868	FKBP11
4	89400001	89450000	3.70868	WNT10B
4	89400001	89450000	3.70868	CCDC65
4	89400001	89450000	3.70868	ARF3
4	89400001	89450000	3.70868	LOC112584591
4	89420001	89470000	3.71493	WNT10B
4	89420001	89470000	3.71493	WNT1
4	89420001	89470000	3.71493	ARF3
4	89420001	89470000	3.71493	LOC112584591
4	89440001	89490000	3.59568	WNT10B
4	89440001	89490000	3.59568	WNT1
4	89440001	89490000	3.59568	DDN
4	89440001	89490000	3.59568	LOC112584591
4	89440001	89490000	3.59568	PRKAG1
4	89460001	89510000	3.51334	WNT1
4	89460001	89510000	3.51334	DDN
4	89460001	89510000	3.51334	PRKAG1
4	89460001	89510000	3.51334	KMT2D
4	89480001	89530000	3.47745	PRKAG1
4	89480001	89530000	3.47745	KMT2D
4	89500001	89550000	3.48823	RHEBL1
4	89500001	89550000	3.48823	KMT2D
4	89520001	89570000	3.69197	RHEBL1
4	89520001	89570000	3.69197	DHH
4	89520001	89570000	3.69197	LMBR1L
4	89520001	89570000	3.69197	KMT2D
4	89540001	89590000	3.72948	RHEBL1
4	89540001	89590000	3.72948	DHH
4	89540001	89590000	3.72948	LMBR1L
4	89560001	89610000	3.65376	DHH
4	89560001	89610000	3.65376	LOC102399969
4	89560001	89610000	3.65376	LOC102399762
4	89560001	89610000	3.65376	LMBR1L
4	89580001	89630000	3.70811	LOC102399969
4	89580001	89630000	3.70811	LOC102399762
4	89580001	89630000	3.70811	LMBR1L
4	89600001	89650000	3.64823	LOC102414462
4	89600001	89650000	3.64823	LOC102405491
4	90480001	90530000	3.49215	GPD1
4	90480001	90530000	3.49215	LOC102394446
4	90480001	90530000	3.49215	LOC112584595
4	90480001	90530000	3.49215	LOC112584597
4	90480001	90530000	3.49215	SMARCD1
4	90480001	90530000	3.49215	LOC112584596
4	90500001	90550000	3.89146	LOC102394446
4	90500001	90550000	3.89146	LOC112584595
4	90500001	90550000	3.89146	LOC112584597
4	90500001	90550000	3.89146	LOC112584596
4	90500001	90550000	3.89146	LOC102394124
4	90520001	90570000	3.43575	LOC112584597
4	90520001	90570000	3.43575	LOC112584596
4	90520001	90570000	3.43575	LOC102394124
4	90820001	90870000	3.43349	LARP4
4	93700001	93750000	3.54636	LOC112584610
4	93700001	93750000	3.54636	PRR13
4	93700001	93750000	3.54636	LOC112584776
4	93700001	93750000	3.54636	AMHR2
4	93700001	93750000	3.54636	PCBP2
4	93720001	93770000	3.46198	PRR13
4	93720001	93770000	3.46198	LOC112584776
4	93720001	93770000	3.46198	PCBP2
4	93720001	93770000	3.46198	MAP3K12
4	93820001	93870000	3.58279	ATF7
4	93840001	93890000	3.7392	ATF7
4	93860001	93910000	3.77642	ATF7
4	94260001	94310000	3.46771	LOC102411097
4	94260001	94310000	3.46771	HOXC8
4	94260001	94310000	3.46771	HOXC6
4	94260001	94310000	3.46771	HOXC5
4	94260001	94310000	3.46771	HOXC10
4	94260001	94310000	3.46771	HOXC9
4	94260001	94310000	3.46771	HOXC4
4	94280001	94330000	3.62676	HOXC8
4	94280001	94330000	3.62676	HOXC6
4	94280001	94330000	3.62676	HOXC5
4	94280001	94330000	3.62676	HOXC4
4	101900001	101950000	3.4324	KITLG
4	101920001	101970000	3.70421	KITLG
4	105420001	105470000	3.50931	TSPAN19
4	105420001	105470000	3.50931	LRRIQ1
4	105440001	105490000	3.54401	TSPAN19
4	105440001	105490000	3.54401	LRRIQ1
4	118700001	118750000	3.45006	TMEM19
4	118700001	118750000	3.45006	THAP2
4	118700001	118750000	3.45006	ZFC3H1
4	118720001	118770000	3.50086	THAP2
4	118720001	118770000	3.50086	ZFC3H1
4	119160001	119210000	3.52084	TSPAN8
4	119180001	119230000	3.8526	TSPAN8
4	119200001	119250000	3.73843	TSPAN8
4	119200001	119250000	3.73843	TRNAC-GCA
4	119220001	119270000	3.73649	TRNAC-GCA
4	119240001	119290000	3.71141	TRNAC-GCA
4	119540001	119590000	3.57134	LOC102393350
4	119560001	119610000	3.47592	LOC102393350
4	129640001	129690000	3.9971	RYR2
4	129660001	129710000	3.95078	RYR2
4	131560001	131610000	3.46156	CHRM3
4	138640001	138690000	3.46284	NRBF2
4	138640001	138690000	3.46284	JMJD1C
4	138660001	138710000	3.73437	JMJD1C
4	138680001	138730000	3.90469	JMJD1C
4	138700001	138750000	3.89668	JMJD1C
4	138720001	138770000	3.82673	JMJD1C
4	138740001	138790000	3.8621	JMJD1C
4	138760001	138810000	3.85159	JMJD1C
4	138780001	138830000	3.85422	JMJD1C
4	138800001	138850000	3.70024	JMJD1C
4	138820001	138870000	3.47186	JMJD1C
4	139060001	139110000	3.42738	REEP3
4	162340001	162390000	3.96802	WDFY4
4	163440001	163490000	3.45016	LOC102399277
4	163440001	163490000	3.45016	LOC102397660
4	163460001	163510000	3.47679	LOC102399277
4	163460001	163510000	3.47679	LOC102397660
4	163480001	163530000	3.53796	LOC102397660
4	163480001	163530000	3.53796	ZFAND4
4	163500001	163550000	3.57583	LOC102397660
4	163500001	163550000	3.57583	ZFAND4
4	163520001	163570000	3.60865	ZFAND4
4	165080001	165130000	3.54803	AGT
4	165100001	165150000	3.65561	AGT
4	165100001	165150000	3.65561	COG2
4	165120001	165170000	3.74331	AGT
4	165120001	165170000	3.74331	COG2
4	165140001	165190000	3.61637	COG2
4	165200001	165250000	3.69865	LOC112584721
4	165220001	165270000	3.87027	LOC112584720
4	165220001	165270000	3.87027	LOC112584721
4	165220001	165270000	3.87027	LOC112584719
4	165240001	165290000	3.98989	LOC112584720
4	165240001	165290000	3.98989	LOC112584719
4	165240001	165290000	3.98989	LOC112584722
4	165260001	165310000	3.99708	LOC112584720
4	165260001	165310000	3.99708	LOC112584719
4	165260001	165310000	3.99708	LOC112584722
4	165280001	165330000	3.6891	LOC112584722
5	3920001	3970000	3.48492	NEK7
5	18940001	18990000	3.55648	STX6
5	18940001	18990000	3.55648	KIAA1614
5	19040001	19090000	3.56171	XPR1
5	19060001	19110000	3.70102	XPR1
5	19080001	19130000	3.54404	XPR1
5	19100001	19150000	3.4659	XPR1
5	19140001	19190000	3.43631	XPR1
5	19160001	19210000	3.4432	XPR1
5	19400001	19450000	3.46506	ACBD6
5	19420001	19470000	3.49744	ACBD6
5	23060001	23110000	3.5129	PAPPA2
5	23080001	23130000	3.4276	PAPPA2
5	23160001	23210000	3.47171	PAPPA2
5	24380001	24430000	3.50915	TNR
5	29400001	29450000	3.49068	SPEN
5	29940001	29990000	3.74237	AURKAIP1
5	29940001	29990000	3.74237	MRPL20
5	29940001	29990000	3.74237	DVL1
5	29940001	29990000	3.74237	MXRA8
5	29940001	29990000	3.74237	CCNL2
5	29960001	30010000	3.64497	AURKAIP1
5	29960001	30010000	3.64497	MRPL20
5	29960001	30010000	3.64497	TMEM88B
5	29960001	30010000	3.64497	VWA1
5	29960001	30010000	3.64497	CCNL2
5	29960001	30010000	3.64497	ANKRD65
5	29980001	30030000	3.46534	MRPL20
5	29980001	30030000	3.46534	TMEM88B
5	29980001	30030000	3.46534	VWA1
5	29980001	30030000	3.46534	CCNL2
5	29980001	30030000	3.46534	ANKRD65
5	29980001	30030000	3.46534	LOC102412637
5	30000001	30050000	3.43756	TMEM88B
5	30000001	30050000	3.43756	VWA1
5	30000001	30050000	3.43756	TMEM240
5	30000001	30050000	3.43756	LOC102412637
5	30000001	30050000	3.43756	SSU72
5	30040001	30090000	3.4535	TMEM240
5	30040001	30090000	3.4535	SSU72
5	30040001	30090000	3.4535	FNDC10
5	30060001	30110000	3.44658	LOC112584973
5	30060001	30110000	3.44658	SSU72
5	30060001	30110000	3.44658	FNDC10
5	30080001	30130000	3.44756	LOC112584973
5	30080001	30130000	3.44756	MMP23B
5	30080001	30130000	3.44756	FNDC10
5	30080001	30130000	3.44756	MIB2
5	30080001	30130000	3.44756	LOC102408240
5	30580001	30630000	3.44445	LOC112585077
5	30580001	30630000	3.44445	SKI
5	31600001	31650000	3.54934	TPRG1L
5	31600001	31650000	3.54934	LOC112585078
5	31600001	31650000	3.54934	WRAP73
5	31600001	31650000	3.54934	MEGF6
5	31600001	31650000	3.54934	TP73
5	31620001	31670000	3.57572	TPRG1L
5	31620001	31670000	3.57572	LOC112585078
5	31620001	31670000	3.57572	WRAP73
5	31620001	31670000	3.57572	TP73
5	31640001	31690000	3.472	WRAP73
5	31640001	31690000	3.472	TP73
5	31660001	31710000	3.47786	TP73
5	31680001	31730000	3.58052	TP73
5	38060001	38110000	3.52361	PEX14
5	38060001	38110000	3.52361	CASZ1
5	38080001	38130000	3.48145	PEX14
5	38080001	38130000	3.48145	CASZ1
5	38100001	38150000	3.51675	CASZ1
5	38120001	38170000	3.48838	LOC112585088
5	38120001	38170000	3.48838	CASZ1
5	39760001	39810000	3.43256	VPS13D
5	39780001	39830000	3.48324	LOC102403112
5	39780001	39830000	3.48324	VPS13D
5	39800001	39850000	3.5825	LOC102403112
5	39800001	39850000	3.5825	VPS13D
5	40780001	40830000	3.44807	LOC112585093
5	40980001	41030000	3.48035	SUCO
5	41000001	41050000	3.49105	SUCO
5	41020001	41070000	3.46981	LOC112585094
5	41020001	41070000	3.46981	SUCO
5	42320001	42370000	3.5295	FMO2
5	42340001	42390000	3.4706	LOC102409712
5	52240001	52290000	3.51204	LOC112585105
5	52260001	52310000	3.54528	LOC112585105
5	53040001	53090000	3.52679	DNAH14
5	53060001	53110000	3.61666	DNAH14
5	53080001	53130000	3.56584	DNAH14
5	53100001	53150000	3.54996	DNAH14
5	53120001	53170000	3.51167	DNAH14
5	74240001	74290000	3.52964	LOC112585125
5	74260001	74310000	3.75477	LOC102409300
5	74280001	74330000	3.76147	LOC102409300
5	74300001	74350000	3.82749	LOC102409300
5	74360001	74410000	3.42995	LOC102409300
5	74480001	74530000	3.79646	LOC112585126
5	74500001	74550000	3.80542	KCNT2
5	75880001	75930000	3.97146	LOC112584983
5	75880001	75930000	3.97146	LOC112584984
5	75880001	75930000	3.97146	LOC102389890
5	75900001	75950000	3.87814	LOC112584983
5	75900001	75950000	3.87814	LOC112584984
5	75900001	75950000	3.87814	LOC102389890
5	76440001	76490000	3.46911	PANX1
5	76460001	76510000	3.43521	PANX1
5	76460001	76510000	3.43521	HEPHL1
5	76480001	76530000	3.45795	PANX1
5	76480001	76530000	3.45795	HEPHL1
5	76500001	76550000	3.55472	HEPHL1
5	76520001	76570000	3.51561	HEPHL1
5	76540001	76590000	3.51011	HEPHL1
5	76560001	76610000	3.49892	HEPHL1
5	76580001	76630000	3.54565	HEPHL1
5	76600001	76650000	3.6269	HEPHL1
5	76800001	76850000	3.45531	MED17
5	76800001	76850000	3.45531	VSTM5
5	76820001	76870000	3.47875	MED17
5	76820001	76870000	3.47875	VSTM5
5	76840001	76890000	3.53166	MED17
5	76840001	76890000	3.53166	C5H11orf54
5	76860001	76910000	3.45683	MED17
5	76860001	76910000	3.45683	C5H11orf54
5	76920001	76970000	3.49511	TAF1D
5	76920001	76970000	3.49511	LOC112585342
5	76920001	76970000	3.49511	LOC112585320
5	76920001	76970000	3.49511	LOC112585322
5	76920001	76970000	3.49511	LOC112585319
5	76920001	76970000	3.49511	LOC112585325
5	76920001	76970000	3.49511	LOC112585321
5	76920001	76970000	3.49511	LOC112585328
5	76920001	76970000	3.49511	LOC112585329
5	76920001	76970000	3.49511	CEP295
5	77140001	77190000	3.47201	LOC112585257
5	77160001	77210000	3.57609	LOC112585257
5	77180001	77230000	3.53766	LOC112585257
5	77200001	77250000	3.50274	LOC112585257
5	77200001	77250000	3.50274	DEUP1
5	77220001	77270000	3.4388	DEUP1
5	78060001	78110000	3.75578	FAT3
5	83980001	84030000	3.53062	TMEM135
5	85280001	85330000	3.43902	PICALM
5	85300001	85350000	3.42637	PICALM
5	85780001	85830000	3.47378	DLG2
5	85880001	85930000	3.46937	DLG2
5	85900001	85950000	3.59095	DLG2
5	103760001	103810000	3.91621	LOC112584995
5	103760001	103810000	3.91621	LOC112585269
5	115300001	115350000	3.44223	PAG13
5	115320001	115370000	3.45102	PAG13
5	115340001	115390000	3.51126	PAG13
5	115460001	115510000	3.4372	LOC102403994
5	116780001	116830000	3.46729	TMEM258
5	116780001	116830000	3.46729	FEN1
5	116780001	116830000	3.46729	FADS1
5	116780001	116830000	3.46729	MYRF
5	117560001	117610000	3.447	C5H11orf98
5	117560001	117610000	3.447	LOC112585313
5	117560001	117610000	3.447	LOC102395334
5	117560001	117610000	3.447	LRRN4CL
5	117560001	117610000	3.447	GNG3
5	117560001	117610000	3.447	CSKMT
5	117560001	117610000	3.447	BSCL2
5	117560001	117610000	3.447	HNRNPUL2
5	117560001	117610000	3.447	UBXN1
5	119620001	119670000	3.49361	LOC112585208
5	119620001	119670000	3.49361	LOC112585210
5	119620001	119670000	3.49361	RASGRP2
5	119620001	119670000	3.49361	PYGM
5	119620001	119670000	3.49361	SF1
5	119620001	119670000	3.49361	MAP4K2
5	121660001	121710000	3.59226	KDM2A
5	121680001	121730000	3.7392	KDM2A
5	121700001	121750000	3.6844	KDM2A
5	121720001	121770000	3.68481	KDM2A
5	121740001	121790000	3.61188	KDM2A
5	121740001	121790000	3.61188	GRK2
5	121760001	121810000	3.47074	LOC112585226
5	121760001	121810000	3.47074	SSH3
5	121760001	121810000	3.47074	KDM2A
5	121760001	121810000	3.47074	GRK2
5	121760001	121810000	3.47074	ANKRD13D
5	122180001	122230000	3.52639	SZRD1
5	122180001	122230000	3.52639	LOC112585230
5	122180001	122230000	3.52639	CHKA
6	100001	150000	3.46925	LOC102415697
6	160001	210000	3.46379	LOC102415697
6	180001	230000	3.56249	LOC102415697
6	180001	230000	3.56249	TBX19
6	200001	250000	3.68487	TBX19
6	220001	270000	3.7085	TBX19
6	240001	290000	3.75481	TBX19
6	260001	310000	3.65722	SFT2D2
6	260001	310000	3.65722	TBX19
6	15280001	15330000	3.43436	DCST2
6	15280001	15330000	3.43436	LENEP
6	15280001	15330000	3.43436	FLAD1
6	15280001	15330000	3.43436	SHC1
6	15280001	15330000	3.43436	ZBTB7B
6	15280001	15330000	3.43436	CKS1B
6	16240001	16290000	3.79681	GATAD2B
6	16260001	16310000	3.51016	GATAD2B
6	17080001	17130000	3.47162	LOC112585554
6	17300001	17350000	3.64644	LOC112585466
6	17300001	17350000	3.64644	LOC112585467
6	17300001	17350000	3.64644	LOC112585555
6	17340001	17390000	3.45667	LOC112585467
6	17340001	17390000	3.45667	LOC112585555
6	17340001	17390000	3.45667	LOC102400712
6	20340001	20390000	3.4367	OTUD7B
6	20360001	20410000	3.59337	SF3B4
6	20360001	20410000	3.59337	OTUD7B
6	20360001	20410000	3.59337	MTMR11
6	20380001	20430000	3.59281	SF3B4
6	20380001	20430000	3.59281	OTUD7B
6	20380001	20430000	3.59281	MTMR11
6	20380001	20430000	3.59281	SV2A
6	20400001	20450000	3.50025	SF3B4
6	20400001	20450000	3.50025	BOLA1
6	20400001	20450000	3.50025	MTMR11
6	20400001	20450000	3.50025	SV2A
6	20920001	20970000	3.76762	TRNAH-GUG
6	20920001	20970000	3.76762	TRNAG-CCC
6	20920001	20970000	3.76762	TRNAE-UUC
6	20920001	20970000	3.76762	TRNAV-CAC
6	20920001	20970000	3.76762	TRNAN-GUU
6	20920001	20970000	3.76762	TRNAQ-CUG
6	20920001	20970000	3.76762	LOC112585881
6	20920001	20970000	3.76762	TRNAQ-CUG
6	20920001	20970000	3.76762	TRNAN-GUU
6	20920001	20970000	3.76762	TRNAV-CAC
6	20920001	20970000	3.76762	TRNAE-UUC
6	20920001	20970000	3.76762	TRNAG-CCC
6	20920001	20970000	3.76762	TRNAH-GUG
6	20940001	20990000	3.74437	LOC112585881
6	20940001	20990000	3.74437	TRNAQ-CUG
6	20940001	20990000	3.74437	TRNAN-GUU
6	20940001	20990000	3.74437	TRNAV-CAC
6	20940001	20990000	3.74437	TRNAE-UUC
6	20940001	20990000	3.74437	TRNAG-CCC
6	20940001	20990000	3.74437	TRNAH-GUG
6	20940001	20990000	3.74437	TRNAV-AAC
6	20940001	20990000	3.74437	TRNAV-AAC
6	20940001	20990000	3.74437	TRNAG-CCC
6	20960001	21010000	3.97159	TRNAV-CAC
6	20960001	21010000	3.97159	TRNAE-UUC
6	20960001	21010000	3.97159	TRNAG-CCC
6	20960001	21010000	3.97159	TRNAH-GUG
6	20960001	21010000	3.97159	TRNAV-AAC
6	20960001	21010000	3.97159	TRNAV-AAC
6	20960001	21010000	3.97159	TRNAG-CCC
6	20960001	21010000	3.97159	TRNAV-CAC
6	20960001	21010000	3.97159	TRNAN-GUU
6	20960001	21010000	3.97159	TRNAQ-CUG
6	20960001	21010000	3.97159	TRNAV-UAC
6	20960001	21010000	3.97159	TRNAV-AAC
6	22360001	22410000	3.57446	FMO5
6	29380001	29430000	3.48082	LOC112585804
6	29380001	29430000	3.48082	RSBN1
6	29380001	29430000	3.48082	PTPN22
6	29400001	29450000	3.55685	LOC102407910
6	29400001	29450000	3.55685	RSBN1
6	29400001	29450000	3.55685	PHTF1
6	29400001	29450000	3.55685	PTPN22
6	32200001	32250000	3.4485	LRIF1
6	32220001	32270000	3.42899	LRIF1
6	33280001	33330000	3.51707	CSF1
6	33280001	33330000	3.51707	LOC112585599
6	39520001	39570000	3.44252	LOC102389858
6	39540001	39590000	3.50374	LOC102389858
6	39540001	39590000	3.50374	LOC102406330
6	39560001	39610000	3.46812	LOC102406330
6	50300001	50350000	3.6449	FAM69A
6	50320001	50370000	3.42919	FAM69A
6	53940001	53990000	3.49573	LOC102397482
6	53940001	53990000	3.49573	LOC102392713
6	53960001	54010000	3.51068	LOC102392713
6	53980001	54030000	3.55459	LOC102392713
6	61820001	61870000	3.48181	ADGRL2
6	61840001	61890000	3.50178	ADGRL2
6	61860001	61910000	3.61913	ADGRL2
6	61880001	61930000	3.77769	ADGRL2
6	61900001	61950000	3.56157	ADGRL2
6	61920001	61970000	3.4504	ADGRL2
6	65980001	66030000	3.57652	LOC112585640
6	65980001	66030000	3.57652	GIPC2
6	65980001	66030000	3.57652	DNAJB4
6	66000001	66050000	3.44365	GIPC2
6	66000001	66050000	3.44365	DNAJB4
6	66060001	66110000	3.77409	FUBP1
6	66060001	66110000	3.77409	NEXN
6	66060001	66110000	3.77409	DNAJB4
6	66080001	66130000	3.74099	FUBP1
6	66080001	66130000	3.74099	NEXN
6	66100001	66150000	3.66289	FUBP1
6	66100001	66150000	3.66289	NEXN
6	74480001	74530000	3.55136	LRRC7
6	80960001	81010000	3.48528	ROR1
6	82300001	82350000	3.465	ANGPTL3
6	82300001	82350000	3.465	DOCK7
6	82320001	82370000	3.4486	DOCK7
6	87540001	87590000	3.62678	DAB1
6	87560001	87610000	3.59386	DAB1
6	89660001	89710000	3.49724	LOC112585666
6	91600001	91650000	3.58209	LOC112585863
6	91600001	91650000	3.58209	TCEANC2
6	92780001	92830000	3.73556	LOC112585905
6	92780001	92830000	3.73556	SCP2
6	92800001	92850000	3.58562	LOC112585905
6	92800001	92850000	3.58562	SCP2
6	92820001	92870000	3.44182	SCP2
6	93440001	93490000	3.55375	PRPF38A
6	93440001	93490000	3.55375	LOC112585672
6	93440001	93490000	3.55375	ORC1
6	93460001	93510000	3.62926	LOC112585672
6	93460001	93510000	3.62926	CC2D1B
6	93460001	93510000	3.62926	ORC1
6	99860001	99910000	3.67631	TMEM69
6	99860001	99910000	3.67631	GPBP1L1
6	99860001	99910000	3.67631	IPP
6	99880001	99930000	3.65722	TMEM69
6	99880001	99930000	3.65722	GPBP1L1
6	99880001	99930000	3.65722	IPP
6	99900001	99950000	3.57993	GPBP1L1
6	99920001	99970000	3.4642	GPBP1L1
6	99960001	100010000	3.49536	GPBP1L1
6	99960001	100010000	3.49536	CCDC17
6	99960001	100010000	3.49536	NASP
6	99980001	100030000	3.56102	NASP
6	99980001	100030000	3.56102	AKR1A1
6	100540001	100590000	3.78719	EIF2B3
6	100560001	100610000	3.7026	EIF2B3
6	104600001	104650000	3.48952	SCMH1
6	107800001	107850000	3.56847	DNALI1
6	107800001	107850000	3.56847	GNL2
6	107800001	107850000	3.56847	SNIP1
6	107800001	107850000	3.56847	MEAF6
6	107820001	107870000	3.76168	SNIP1
6	107820001	107870000	3.76168	MEAF6
6	107840001	107890000	3.59409	ZC3H12A
6	107840001	107890000	3.59409	MEAF6
7	1620001	1670000	3.54377	FAM193A
7	1640001	1690000	3.55267	FAM193A
7	1660001	1710000	3.59939	FAM193A
7	1680001	1730000	3.42708	FAM193A
7	15460001	15510000	3.50532	KLHL8
7	15480001	15530000	3.53566	KLHL8
7	46520001	46570000	3.45036	LOC102413689
7	46520001	46570000	3.45036	CLOCK
7	46540001	46590000	3.47717	LOC102413689
7	46540001	46590000	3.47717	TMEM165
7	46540001	46590000	3.47717	CLOCK
7	47280001	47330000	3.60821	KIT
7	58140001	58190000	3.52106	LOC102394311
7	58140001	58190000	3.52106	RHOH
7	58160001	58210000	3.62224	RHOH
7	59660001	59710000	3.61743	LOC112586212
7	59680001	59730000	3.4922	LOC112586212
7	79920001	79970000	3.64912	LCORL
7	79940001	79990000	3.75614	LCORL
7	79960001	80010000	3.94176	LCORL
7	79980001	80030000	3.90772	LCORL
7	80000001	80050000	3.83243	LCORL
7	80020001	80070000	3.79244	LCORL
7	80040001	80090000	3.7774	LCORL
7	80060001	80110000	3.92713	LCORL
7	80080001	80130000	3.83786	NCAPG
7	80080001	80130000	3.83786	LCORL
7	80100001	80150000	3.67219	NCAPG
7	80100001	80150000	3.67219	LCORL
7	80120001	80170000	3.63585	NCAPG
7	80120001	80170000	3.63585	LCORL
7	80140001	80190000	3.77431	NCAPG
7	80140001	80190000	3.77431	DCAF16
7	81120001	81170000	3.86133	LOC112586225
7	81160001	81210000	3.49676	LOC112586225
7	81180001	81230000	3.56468	LOC112586225
7	81200001	81250000	3.62409	LOC112586225
7	81260001	81310000	4.03391	LOC112586225
7	81280001	81330000	3.8363	LOC112586225
7	81300001	81350000	3.51731	LOC112586225
7	81400001	81450000	3.64735	LOC112586282
7	81400001	81450000	3.64735	LOC112586281
7	81400001	81450000	3.64735	LOC112586123
7	81420001	81470000	3.94775	LOC112586282
7	81420001	81470000	3.94775	LOC112586281
7	81440001	81490000	3.46569	LOC112586281
7	81440001	81490000	3.46569	PDE5A
7	87460001	87510000	3.46852	CAMK2D
7	94380001	94430000	3.61693	GIMD1
7	94380001	94430000	3.61693	AIMP1
7	115080001	115130000	3.52482	BBS7
7	117180001	117230000	3.71884	MAD2L1
7	117180001	117230000	3.71884	LOC112586264
8	19280001	19330000	3.44622	THSD7A
8	25540001	25590000	3.52691	LOC102395971
8	25540001	25590000	3.52691	AHR
8	26440001	26490000	3.5588	HDAC9
8	26460001	26510000	3.51095	HDAC9
8	26480001	26530000	3.45831	LOC112586702
8	26480001	26530000	3.45831	HDAC9
8	26780001	26830000	3.59887	HDAC9
8	26800001	26850000	3.8235	HDAC9
8	26820001	26870000	4.03892	HDAC9
8	26840001	26890000	4.01603	HDAC9
8	26860001	26910000	4.08909	HDAC9
8	26880001	26930000	4.05375	HDAC9
8	26900001	26950000	3.92748	HDAC9
8	26920001	26970000	3.75416	HDAC9
8	26940001	26990000	3.60866	HDAC9
8	26960001	27010000	3.53996	HDAC9
8	26980001	27030000	3.63518	HDAC9
8	27040001	27090000	3.43046	HDAC9
8	27060001	27110000	3.55606	HDAC9
8	27080001	27130000	3.44192	HDAC9
8	42200001	42250000	3.42884	MAGI2
8	43080001	43130000	3.53736	LOC102399409
8	43080001	43130000	3.53736	PHTF2
8	43100001	43150000	3.49759	PHTF2
8	43120001	43170000	3.49797	PHTF2
8	43140001	43190000	3.47553	PHTF2
8	43160001	43210000	3.56428	PHTF2
8	43180001	43230000	3.4846	PHTF2
8	43220001	43270000	3.43935	TMEM60
8	43220001	43270000	3.43935	RSBN1L
8	43220001	43270000	3.43935	PHTF2
8	43300001	43350000	3.42789	RSBN1L
8	43320001	43370000	3.47275	RSBN1L
8	43320001	43370000	3.47275	LOC112586475
8	43340001	43390000	3.45854	LOC112586689
8	43340001	43390000	3.45854	RSBN1L
8	43340001	43390000	3.45854	LOC112586475
8	43360001	43410000	3.47338	LOC112586689
8	43360001	43410000	3.47338	LOC112586475
8	43360001	43410000	3.47338	PTPN12
8	43380001	43430000	3.45757	LOC112586689
8	43380001	43430000	3.45757	PTPN12
8	51160001	51210000	3.43482	ST7
8	52180001	52230000	3.43813	TFEC
8	53700001	53750000	3.80118	FOXP2
8	53720001	53770000	3.99787	FOXP2
8	53740001	53790000	3.93013	FOXP2
8	53760001	53810000	3.49553	FOXP2
8	53960001	54010000	3.54652	FOXP2
8	53980001	54030000	3.47433	FOXP2
8	55720001	55770000	3.5204	LSMEM1
8	55720001	55770000	3.5204	IFRD1
8	66960001	67010000	3.44249	CPVL
8	66980001	67030000	3.47393	TRIL
8	68280001	68330000	3.46488	LOC102411774
8	68280001	68330000	3.46488	LOC112586690
8	68280001	68330000	3.46488	HIBADH
8	68640001	68690000	3.44905	HOXA13
8	68640001	68690000	3.44905	LOC112586508
8	68640001	68690000	3.44905	HOXA11
8	68640001	68690000	3.44905	HOXA9
8	68640001	68690000	3.44905	LOC102410654
8	68640001	68690000	3.44905	HOXA10
8	68660001	68710000	3.79064	HOXA13
8	68660001	68710000	3.79064	LOC112586508
8	68660001	68710000	3.79064	HOXA11
8	68660001	68710000	3.79064	HOXA9
8	68660001	68710000	3.79064	HOXA6
8	68660001	68710000	3.79064	HOXA7
8	68660001	68710000	3.79064	HOXA10
8	68680001	68730000	3.69232	HOXA9
8	68680001	68730000	3.69232	HOXA6
8	68680001	68730000	3.69232	HOXA4
8	68680001	68730000	3.69232	HOXA7
8	68680001	68730000	3.69232	HOXA5
8	68680001	68730000	3.69232	HOXA10
8	68700001	68750000	3.72569	HOXA6
8	68700001	68750000	3.72569	HOXA4
8	68700001	68750000	3.72569	LOC112586509
8	68700001	68750000	3.72569	HOXA7
8	68700001	68750000	3.72569	HOXA5
8	68700001	68750000	3.72569	HOXA3
8	68720001	68770000	3.61014	HOXA4
8	68720001	68770000	3.61014	LOC112586509
8	68720001	68770000	3.61014	HOXA2
8	68720001	68770000	3.61014	LOC102406736
8	68720001	68770000	3.61014	HOXA1
8	68720001	68770000	3.61014	HOXA3
8	72960001	73010000	3.70582	ZNF804B
8	72980001	73030000	3.67098	ZNF804B
8	74340001	74390000	3.47694	HUS1
8	74360001	74410000	3.48403	LOC112586723
8	75860001	75910000	3.43257	IGFBP1
8	75860001	75910000	3.43257	LOC102414190
8	75860001	75910000	3.43257	IGFBP3
8	76340001	76390000	3.44895	CCM2
8	76360001	76410000	3.64138	LOC102390160
8	76360001	76410000	3.64138	LOC112586696
8	76360001	76410000	3.64138	CCM2
8	76360001	76410000	3.64138	MYO1G
8	76380001	76430000	3.59032	LOC102390160
8	76380001	76430000	3.59032	LOC112586696
8	76380001	76430000	3.59032	CCM2
8	76380001	76430000	3.59032	MYO1G
8	76400001	76450000	3.53251	MYO1G
8	76400001	76450000	3.53251	PURB
8	76420001	76470000	3.54566	PURB
8	76440001	76490000	3.5328	PURB
8	76440001	76490000	3.5328	LOC102395706
8	79020001	79070000	3.68926	INHBA
8	79040001	79090000	3.46121	INHBA
8	80020001	80070000	3.45012	SUGCT
8	80700001	80750000	3.4494	CDK13
8	80760001	80810000	3.43069	CDK13
8	86180001	86230000	3.48487	PTPRZ1
8	88200001	88250000	3.43507	TMEM229A
8	93920001	93970000	3.45515	CEP41
8	94020001	94070000	3.54855	LOC112586541
8	94020001	94070000	3.54855	MEST
8	94020001	94070000	3.54855	COPG2
8	94040001	94090000	3.52909	LOC112586541
8	94040001	94090000	3.52909	MEST
8	94040001	94090000	3.52909	COPG2
8	94060001	94110000	3.50566	COPG2
8	94080001	94130000	3.57703	COPG2
8	94100001	94150000	3.85059	COPG2
8	94120001	94170000	3.5648	COPG2
8	94140001	94190000	3.49206	COPG2
8	94160001	94210000	3.48585	COPG2
8	94180001	94230000	3.49758	COPG2
8	94200001	94250000	3.51053	COPG2
8	94200001	94250000	3.51053	TSGA13
8	100380001	100430000	3.44053	CHRM2
8	104860001	104910000	3.55935	LOC112586403
8	104860001	104910000	3.55935	LOC112586404
8	104880001	104930000	3.55935	LOC112586403
8	104880001	104930000	3.55935	LOC112586404
8	104880001	104930000	3.55935	LOC102406025
8	105500001	105550000	3.73163	LOC112586567
8	105500001	105550000	3.73163	LOC112586581
8	105500001	105550000	3.73163	LOC112586574
8	105500001	105550000	3.73163	LOC112586565
8	105500001	105550000	3.73163	LOC112586421
8	105500001	105550000	3.73163	LOC112586582
8	105500001	105550000	3.73163	LOC112586575
8	105500001	105550000	3.73163	LOC112586580
8	105500001	105550000	3.73163	LOC112586579
8	105500001	105550000	3.73163	LOC112586564
8	105520001	105570000	3.58525	LOC112586421
8	105520001	105570000	3.58525	LOC112586582
8	105520001	105570000	3.58525	LOC112586575
8	105520001	105570000	3.58525	LOC102412935
8	105520001	105570000	3.58525	LOC112586563
8	105520001	105570000	3.58525	LOC112586580
8	105520001	105570000	3.58525	LOC112586579
8	105520001	105570000	3.58525	LOC112586571
8	105540001	105590000	3.58435	LOC112586582
8	105540001	105590000	3.58435	LOC112586575
8	105540001	105590000	3.58435	LOC102412935
8	105540001	105590000	3.58435	LOC112586563
8	105540001	105590000	3.58435	LOC112586566
8	105540001	105590000	3.58435	LOC112586583
8	105540001	105590000	3.58435	LOC112586579
8	105540001	105590000	3.58435	LOC112586571
8	105540001	105590000	3.58435	LOC112586576
8	105560001	105610000	4.13552	LOC112586566
8	105560001	105610000	4.13552	LOC112586583
8	105560001	105610000	4.13552	LOC112586584
8	105560001	105610000	4.13552	LOC112586586
8	105560001	105610000	4.13552	LOC112586571
8	105560001	105610000	4.13552	LOC112586576
8	105580001	105630000	3.83843	LOC112586584
8	105580001	105630000	3.83843	LOC112586586
8	105580001	105630000	3.83843	LOC112586587
8	105580001	105630000	3.83843	LOC112586589
8	105580001	105630000	3.83843	LOC112586422
8	105580001	105630000	3.83843	LOC112586571
8	105580001	105630000	3.83843	LOC112586585
8	105600001	105650000	3.54769	LOC112586584
8	105600001	105650000	3.54769	LOC112586586
8	105600001	105650000	3.54769	LOC112586587
8	105600001	105650000	3.54769	LOC112586589
8	105600001	105650000	3.54769	LOC112586422
8	105600001	105650000	3.54769	LOC112586605
8	105600001	105650000	3.54769	LOC112586621
8	105600001	105650000	3.54769	LOC112586598
8	105600001	105650000	3.54769	LOC112586585
8	105600001	105650000	3.54769	LOC112586617
8	114740001	114790000	3.46233	LOC112586639
8	114740001	114790000	3.46233	CCT8L2
8	114740001	114790000	3.46233	KMT2C
9	520001	570000	3.80073	TSLP
9	540001	590000	3.88456	TSLP
9	12620001	12670000	3.44652	LOC112587198
9	12620001	12670000	3.44652	LOC112586813
9	12620001	12670000	3.44652	RGMB
9	12640001	12690000	3.49767	LOC112586813
9	12640001	12690000	3.49767	RGMB
9	22440001	22490000	3.47395	LOC102391329
9	40160001	40210000	3.4373	EBF1
9	41380001	41430000	3.48664	CLINT1
9	41400001	41450000	3.60761	CLINT1
9	41420001	41470000	3.65538	CLINT1
9	41440001	41490000	3.54161	LSM11
9	41440001	41490000	3.54161	CLINT1
9	41460001	41510000	3.49017	LSM11
9	41460001	41510000	3.49017	CLINT1
9	41480001	41530000	3.52262	THG1L
9	41480001	41530000	3.52262	LSM11
9	41500001	41550000	3.60816	THG1L
9	41500001	41550000	3.60816	LSM11
9	41500001	41550000	3.60816	SOX30
9	41520001	41570000	3.75643	THG1L
9	41520001	41570000	3.75643	SOX30
9	41540001	41590000	3.86792	SOX30
9	41560001	41610000	3.52543	SOX30
9	50440001	50490000	3.59273	GRPEL2
9	50440001	50490000	3.59273	PCYOX1L
9	50440001	50490000	3.59273	AFAP1L1
9	50440001	50490000	3.59273	LOC112586871
9	58140001	58190000	3.81546	LOC112586887
9	58140001	58190000	3.81546	GNPDA1
9	58140001	58190000	3.81546	RNF14
9	58160001	58210000	3.73495	LOC112586887
9	58160001	58210000	3.73495	GNPDA1
9	58160001	58210000	3.73495	RNF14
9	58180001	58230000	3.66505	GNPDA1
9	58180001	58230000	3.66505	RNF14
9	58200001	58250000	3.4587	PCDH12
9	58200001	58250000	3.4587	RNF14
9	58880001	58930000	3.52527	LOC112586889
9	58880001	58930000	3.52527	LOC102403587
9	58880001	58930000	3.52527	PCDHB15
9	58900001	58950000	3.55742	LOC112586889
9	58900001	58950000	3.55742	LOC102403587
9	58900001	58950000	3.55742	LOC102403897
9	58900001	58950000	3.55742	PCDHB15
9	58920001	58970000	3.43783	LOC112586889
9	58920001	58970000	3.43783	LOC102403587
9	58920001	58970000	3.43783	LOC102403897
9	58920001	58970000	3.43783	PCDHB10
9	58920001	58970000	3.43783	LOC102404534
9	58920001	58970000	3.43783	PCDHB8
9	58920001	58970000	3.43783	PCDHB7
9	59180001	59230000	3.47304	PCDHAC1
9	59180001	59230000	3.47304	LOC102413394
9	59180001	59230000	3.47304	LOC112586893
9	59180001	59230000	3.47304	LOC102406833
9	59500001	59550000	3.58093	LOC112586898
9	59500001	59550000	3.58093	SRA1
9	59500001	59550000	3.58093	EIF4EBP3
9	59500001	59550000	3.58093	LOC102409452
9	59500001	59550000	3.58093	APBB3
9	59500001	59550000	3.58093	LOC112586899
9	59520001	59570000	3.59286	LOC102409452
9	59540001	59590000	3.5375	LOC102409452
9	59560001	59610000	3.43672	LOC112587218
9	59560001	59610000	3.43672	LOC102409452
9	59700001	59750000	3.47256	HBEGF
9	59700001	59750000	3.47256	PFDN1
9	59720001	59770000	3.51147	PFDN1
9	60360001	60410000	3.46398	LOC112586904
9	60360001	60410000	3.46398	CXXC5
9	60360001	60410000	3.46398	UBE2D2
9	60460001	60510000	3.4432	TMEM173
9	60460001	60510000	3.4432	ECSCR
9	60460001	60510000	3.4432	SMIM33
9	60480001	60530000	3.46642	TMEM173
9	60480001	60530000	3.46642	ECSCR
9	60480001	60530000	3.46642	SMIM33
9	60480001	60530000	3.46642	DNAJC18
9	60540001	60590000	3.4511	SPATA24
9	60540001	60590000	3.4511	MZB1
9	60540001	60590000	3.4511	PROB1
9	60540001	60590000	3.4511	SLC23A1
9	60540001	60590000	3.4511	DNAJC18
9	60680001	60730000	3.48089	SIL1
9	60700001	60750000	3.53871	SIL1
9	60720001	60770000	3.4776	SIL1
9	61140001	61190000	3.63965	CTNNA1
9	65460001	65510000	3.54808	SKP1
9	65460001	65510000	3.54808	TCF7
9	66960001	67010000	3.43483	CSNK1G2
9	66960001	67010000	3.43483	BTBD2
9	66980001	67030000	3.43554	CSNK1G2
9	66980001	67030000	3.43554	BTBD2
9	67040001	67090000	3.46017	ADAT3
9	67040001	67090000	3.46017	ABHD17A
9	67040001	67090000	3.46017	LOC112586916
9	67040001	67090000	3.46017	SCAMP4
9	67060001	67110000	3.49834	ABHD17A
9	67060001	67110000	3.49834	LOC112586916
9	67060001	67110000	3.49834	KLF16
9	67060001	67110000	3.49834	SCAMP4
9	67060001	67110000	3.49834	REXO1
9	67080001	67130000	3.51659	ABHD17A
9	67080001	67130000	3.51659	LOC112586916
9	67080001	67130000	3.51659	KLF16
9	67080001	67130000	3.51659	REXO1
9	67100001	67150000	3.53379	KLF16
9	67100001	67150000	3.53379	REXO1
9	67100001	67150000	3.53379	ATP8B3
9	67120001	67170000	3.42982	REXO1
9	67120001	67170000	3.42982	ATP8B3
9	67120001	67170000	3.42982	ONECUT3
9	67560001	67610000	3.46431	C9H19orf24
9	67560001	67610000	3.46431	ATP5F1D
9	67560001	67610000	3.46431	CIRBP
9	67560001	67610000	3.46431	MIDN
9	67560001	67610000	3.46431	CBARP
9	67560001	67610000	3.46431	STK11
9	67580001	67630000	3.50808	ATP5F1D
9	67580001	67630000	3.50808	MIDN
9	67580001	67630000	3.50808	CBARP
9	67580001	67630000	3.50808	STK11
9	67600001	67650000	3.43502	CBARP
9	67600001	67650000	3.43502	STK11
9	67600001	67650000	3.43502	SBNO2
9	67640001	67690000	3.44315	GPX4
9	67640001	67690000	3.44315	SBNO2
9	67960001	68010000	3.46344	PRSS57
9	67960001	68010000	3.46344	PALM
9	67960001	68010000	3.46344	FSTL3
9	67960001	68010000	3.46344	RNF126
9	67980001	68030000	3.50744	PRSS57
9	67980001	68030000	3.50744	FGF22
9	67980001	68030000	3.50744	FSTL3
9	67980001	68030000	3.50744	RNF126
9	67980001	68030000	3.50744	POLRMT
9	71140001	71190000	3.44609	BTNL9
9	71160001	71210000	3.66712	BTNL9
9	71160001	71210000	3.66712	ZFP62
9	71180001	71230000	3.71951	LOC102408734
9	71180001	71230000	3.71951	ZFP62
9	71200001	71250000	3.63466	LOC102408734
9	71200001	71250000	3.63466	ZFP62
9	71200001	71250000	3.63466	LOC102409480
9	71220001	71270000	3.43115	LOC102409480
9	71220001	71270000	3.43115	MGAT1
9	72380001	72430000	3.44111	RGS14
9	72380001	72430000	3.44111	LMAN2
9	72480001	72530000	3.53539	NSD1
9	72500001	72550000	3.44338	NSD1
9	76860001	76910000	3.46327	HSD17B4
9	89420001	89470000	3.76957	RAD50
9	89440001	89490000	3.71145	RAD50
9	89460001	89510000	3.84006	RAD50
9	89480001	89530000	3.72724	RAD50
9	89500001	89550000	3.73276	RAD50
9	89520001	89570000	3.81439	RAD50
9	89560001	89610000	3.81103	IL13
9	89840001	89890000	3.42754	IZUMO4
9	89840001	89890000	3.42754	MOB3A
9	89840001	89890000	3.42754	AP3D1
9	89860001	89910000	3.56813	IZUMO4
9	89860001	89910000	3.56813	TRNAE-UUC
9	89860001	89910000	3.56813	MOB3A
9	89860001	89910000	3.56813	AP3D1
9	89880001	89930000	3.73987	TRNAE-UUC
9	89880001	89930000	3.73987	AMH
9	89880001	89930000	3.73987	SF3A2
9	89880001	89930000	3.73987	AP3D1
9	89880001	89930000	3.73987	JSRP1
9	89900001	89950000	3.83065	TRNAE-UUC
9	89900001	89950000	3.83065	AMH
9	89900001	89950000	3.83065	SF3A2
9	89900001	89950000	3.83065	AP3D1
9	89900001	89950000	3.83065	PLEKHJ1
9	89900001	89950000	3.83065	DOT1L
9	89900001	89950000	3.83065	JSRP1
9	89920001	89970000	3.90738	AMH
9	89920001	89970000	3.90738	SF3A2
9	89920001	89970000	3.90738	PLEKHJ1
9	89920001	89970000	3.90738	DOT1L
9	89940001	89990000	3.8825	DOT1L
9	90520001	90570000	3.52918	LOC112586955
9	90520001	90570000	3.52918	TLE6
9	90520001	90570000	3.52918	TLE2
9	91280001	91330000	3.49483	EEF2
9	91280001	91330000	3.49483	LOC112587171
9	91280001	91330000	3.49483	PIAS4
9	91300001	91350000	3.44293	PIAS4
9	91300001	91350000	3.44293	ZBTB7A
9	91460001	91510000	3.45319	EBI3
9	91460001	91510000	3.45319	YJU2
9	91460001	91510000	3.45319	ANKRD24
9	91540001	91590000	3.48315	LOC112586961
9	91540001	91590000	3.48315	FSD1
9	91540001	91590000	3.48315	STAP2
9	91540001	91590000	3.48315	MPND
9	91540001	91590000	3.48315	SH3GL1
9	91560001	91610000	3.63216	LOC112586961
9	91560001	91610000	3.63216	STAP2
9	91560001	91610000	3.63216	MPND
9	91560001	91610000	3.63216	SH3GL1
9	91560001	91610000	3.63216	CHAF1A
9	91580001	91630000	3.71914	LOC112586961
9	91580001	91630000	3.71914	SH3GL1
9	91580001	91630000	3.71914	CHAF1A
9	91600001	91650000	3.7054	UBXN6
9	91600001	91650000	3.7054	LOC112586962
9	91600001	91650000	3.7054	SH3GL1
9	91600001	91650000	3.7054	CHAF1A
9	91620001	91670000	3.79922	UBXN6
9	91620001	91670000	3.79922	LOC112586962
9	91620001	91670000	3.79922	CHAF1A
9	91640001	91690000	3.83147	UBXN6
9	91640001	91690000	3.83147	LOC112586962
9	91640001	91690000	3.83147	PLIN4
9	91640001	91690000	3.83147	HDGFL2
9	91660001	91710000	3.90635	PLIN4
9	91660001	91710000	3.90635	PLIN5
9	91660001	91710000	3.90635	HDGFL2
9	93280001	93330000	3.60219	DENND1C
9	93280001	93330000	3.60219	TUBB4A
9	93280001	93330000	3.60219	LOC102410329
9	93280001	93330000	3.60219	SLC25A23
9	93280001	93330000	3.60219	CRB3
9	93280001	93330000	3.60219	LOC102409556
9	93300001	93350000	3.48361	DENND1C
9	93300001	93350000	3.48361	TUBB4A
9	93300001	93350000	3.48361	LOC102410329
9	93300001	93350000	3.48361	TNFSF9
9	93300001	93350000	3.48361	LOC102409556
9	93320001	93370000	3.45237	TNFSF9
9	93320001	93370000	3.45237	LOC102409556
9	96440001	96490000	3.5548	FDX2
9	96440001	96490000	3.5548	ZGLP1
9	96440001	96490000	3.5548	ICAM4
9	96440001	96490000	3.5548	LOC112586985
9	96440001	96490000	3.5548	ICAM3
9	96440001	96490000	3.5548	RAVER1
9	96440001	96490000	3.5548	ICAM1
9	96440001	96490000	3.5548	ICAM5
9	96460001	96510000	3.53588	FDX2
9	96460001	96510000	3.53588	ZGLP1
9	96460001	96510000	3.53588	ICAM4
9	96460001	96510000	3.53588	LOC112586985
9	96460001	96510000	3.53588	ICAM1
9	96460001	96510000	3.53588	LOC102412194
9	96460001	96510000	3.53588	ICAM5
9	96480001	96530000	3.46079	LOC112586985
9	96480001	96530000	3.46079	MRPL4
9	96480001	96530000	3.46079	ICAM1
9	96480001	96530000	3.46079	LOC102412194
9	96500001	96550000	3.74159	MRPL4
9	96500001	96550000	3.74159	LOC112587145
9	96500001	96550000	3.74159	LOC102412194
9	96500001	96550000	3.74159	S1PR2
9	96520001	96570000	3.89546	MRPL4
9	96520001	96570000	3.89546	LOC112587145
9	96520001	96570000	3.89546	S1PR2
9	96540001	96590000	3.65545	S1PR2
9	96540001	96590000	3.65545	DNMT1
9	96560001	96610000	3.53668	DNMT1
9	98420001	98470000	3.536	DNASE2
9	98420001	98470000	3.536	MAST1
9	98420001	98470000	3.536	GCDH
9	98420001	98470000	3.536	SYCE2
9	98420001	98470000	3.536	KLF1
9	98440001	98490000	3.52582	FARSA
9	98440001	98490000	3.52582	CALR
9	98440001	98490000	3.52582	GCDH
9	98440001	98490000	3.52582	SYCE2
9	98540001	98590000	3.53632	NFIX
9	98560001	98610000	3.65549	NFIX
9	98580001	98630000	3.63675	NFIX
9	98600001	98650000	3.52773	LYL1
9	98600001	98650000	3.52773	TRMT1
9	98600001	98650000	3.52773	NACC1
9	98600001	98650000	3.52773	NFIX
9	100440001	100490000	4.1189	LOC102391222
9	100460001	100510000	3.97706	LOC102391222
9	100700001	100750000	3.8807	LOC112587087
9	100760001	100810000	3.93625	LOC102408982
9	100780001	100830000	3.96173	LOC102394325
9	100780001	100830000	3.96173	LOC102408982
9	100800001	100850000	3.4609	LOC102394325
9	100820001	100870000	3.55424	LOC102394325
9	100820001	100870000	3.55424	LOC112587089
9	100840001	100890000	3.98824	LOC112587089
9	102400001	102450000	3.48738	EPHX3
9	102400001	102450000	3.48738	NOTCH3
9	102420001	102470000	3.64394	EPHX3
9	102420001	102470000	3.64394	NOTCH3
9	102420001	102470000	3.64394	BRD4
9	102440001	102490000	3.55896	EPHX3
9	102440001	102490000	3.55896	BRD4
9	102460001	102510000	3.63004	BRD4
9	102480001	102530000	3.6706	BRD4
9	102500001	102550000	3.56317	LOC112586999
9	102500001	102550000	3.56317	BRD4
9	102520001	102570000	3.61673	LOC112586999
9	102520001	102570000	3.61673	AKAP8
9	102520001	102570000	3.61673	BRD4
9	102540001	102590000	3.68214	LOC112586999
9	102540001	102590000	3.68214	AKAP8
9	102540001	102590000	3.68214	AKAP8L
[truncated: 1,371 more rows]

## Sheet: Table S6
Supplementary Table S6 KEGG PATHWAY and Gene Ontology of Xiling buffalo candidate genes overlapped by CLR and θπ methods.
Database	ID	Term	Input number	Background number	Corrected P-Value	Input	Hyperlink
KEGG PATHWAY	hsa00564	Glycerophospholipid metabolism	7	97	3.63306e-05	PLA2G15|LYPLA1|PCYT2|CRLS1|CHKA|CHKB|GPCPD1	http://www.genome.jp/kegg-bin/show_pathway?hsa00564/hsa:5833%09red/hsa:23659%09red/hsa:54675%09red/hsa:1119%09red/hsa:56261%09red/hsa:10434%09red/hsa:1120%09red
KEGG PATHWAY	hsa04120	Ubiquitin mediated proteolysis	8	137	0.0448726	UBOX5|SMURF1|WWP1|ANAPC11|FBXW8|UBA7|SAE1|HERC2	http://www.genome.jp/kegg-bin/show_pathway?hsa04120/hsa:11059%09red/hsa:22888%09red/hsa:57154%09red/hsa:26259%09red/hsa:10055%09red/hsa:8924%09red/hsa:51529%09red/hsa:7318%09red
Gene Ontology	GO:0005515	protein binding	233	11779	1.47544e-46	WWP1|PRKAG1|LYPLA1|NIPA1|IQCB1|NCAPG|FTSJ3|FKBP5|PRPF38A|ZFAND3|TNRC6A|PYCR1|PHKB|ROS1|SLC30A3|MAFG|INKA1|SOX30|SMG6|MAP3K2|ARHGEF4|DNMT1|ENTR1|SYCE3|SYCE2|APEH|FBXL15|CDH2|MFSD14B|YAF2|SCAMP4|ORC1|PNKP|PCYT2|R3HDM2|IRF2BPL|CSNK1G2|CTSZ|CSNK1G1|SMARCD2|GPATCH8|CENPX|WRAP73|SHMT2|IP6K1|ADRA1D|DDX42|TRAIP|NPB|LRRC7|FDX2|LRRC45|TRIP4|GBF1|STRADA|FOXP2|NFATC3|PCED1A|MED25|ATRAID|EXOSC8|CPT1B|FEN1|TRI…	http://amigo.geneontology.org/amigo/term/GO:0005515
Gene Ontology	GO:0005654	nucleoplasm	104	3630	1.10707e-27	DNLZ|PRKAG1|CENPX|FTSJ3|REXO1|FKBP5|LRRC45|TNRC6A|MAFG|MAP3K2|DNMT1|ANAPC11|ESRP2|EAF2|SYCE2|MYRF|YAF2|IQCB1|CASZ1|PNKP|LRRC7|IRF2BPL|SMARCD2|SNAPC4|IP6K1|DDX42|TRIP4|STRADA|NFATC3|PTOV1|MED25|EXOSC8|FEN1|CC2D1B|STAC3|SMURF1|JMY|ZNF609|MNT|MST1|AKT1S1|JAK2|JMJD1C|ZBTB34|SIRT7|ALYREF|ASIC2|UBA7|HERC2|DAG1|PSME1|PLA2G15|ASPSCR1|MRPS26|IRF9|NUP153|ASCC3|KDM3A|SESN1|HDAC9|EPHA6|UPF1|LRIF1|KDM6B|NFKB2…	http://amigo.geneontology.org/amigo/term/GO:0005654
Gene Ontology	GO:0005634	nucleus	111	5208	1.65999e-19	WWP1|PRKAG1|REXO1|MAFG|INKA1|SOX30|SMG6|DNMT1|ANAPC11|ESRP2|EAF2|SOBP|MYRF|ZFP62|YAF2|SPAG8|PNKP|IRF2BPL|CSNK1G2|CSNK1G1|SMARCD2|SNAPC4|SNAI3|SHMT2|IP6K1|ADRA1D|DDX42|ATF7IP2|NCAPG|CTBP2|STRADA|NFATC3|EXOSC8|FEN1|TRIB1|CC2D1B|CHKB|JMY|ZNF609|MST1|JAK2|NPEPPS|ZFC3H1|SIRT7|ALYREF|ASIC2|UBA7|HERC2|TRIP4|TCEANC2|IGFBP3|IRF9|ASCC3|KDM3A|LCORL|SESN1|HDAC9|UPF1|TNPO1|SYCE3|BSN|TRMT1|TBX19|NFKB2|ATOH8|LY…	http://amigo.geneontology.org/amigo/term/GO:0005634
Gene Ontology	GO:0005737	cytoplasm	103	4624	2.78591e-19	DNAH14|WWP1|PRKAG1|LYPLA1|SBF1|FKBP5|SLC30A3|INKA1|SOX30|SMG6|TUBB1|HDAC9|EAF2|FBXL15|CDH2|RALGAPA1|SPAG8|CSNK1G2|CSNK1G1|KLHL1|WRAP73|SHMT2|IP6K1|XPR1|ADRA1D|DDX42|NCAPG|TRIP4|STRADA|NFATC3|EXOSC8|TRIB1|SMURF1|JMY|MST1|CARD9|AKT1S1|JAK2|ANXA10|NPEPPS|LZTS3|SIRT7|RALGPS1|ALYREF|ASIC2|DSTN|HERC2|DDN|DEUP1|CCM2|RHOG|TUBAL3|UBA7|IRF9|PSD|TPRG1L|EMC9|KDM3A|RNF123|DAG1|SESN1|MYO1G|EIF2B3|MIOX|UPF1|HIN…	http://amigo.geneontology.org/amigo/term/GO:0005737
Gene Ontology	GO:0005829	cytosol	106	5095	8.7e-18	WWP1|PRKAG1|LYPLA1|IQCB1|SBF1|FKBP5|LRRC45|TNRC6A|SMG6|MAP3K2|ARHGEF4|ANAPC11|EAF2|APEH|FBXL15|MYRF|YAF2|CASZ1|LRRC7|CSNK1G2|CSNK1G1|SHMT2|IP6K1|DDX42|NCAPG|TRIP4|GBF1|STRADA|NFATC3|EXOSC8|CHKA|CHKB|STAC3|SMURF1|MST1|CARD9|AKT1S1|JAK2|NPEPPS|DPYSL4|ALYREF|UBA7|HERC2|DAG1|ORC1|RHOG|ASPSCR1|IRF9|PSD|NUP153|ASCC3|RNF123|BTBD2|SESN1|HDAC9|EIF2B3|MIOX|UPF1|CHMP3|TNPO1|PDE3B|FBXW8|NFKB2|GPCPD1|SRR|GCN1…	http://amigo.geneontology.org/amigo/term/GO:0005829
Gene Ontology	GO:0016020	membrane	60	2075	8.2757e-16	LMF2|TMEM19|ABHD17A|CCDC47|NIPA1|PCSK7|ROS1|SPECC1|SBF1|FKBP5|FEN1|SLC5A6|BIN1|PEX14|MYO1G|CAD|RAB35|PAPOLG|EXOC6B|GDF1|RYR2|PDE3B|PRKAG1|SLC30A3|ICAM1|FKBP11|RRBP1|DPP4|PSMC5|NET1|DPP10|SPAG8|PLA2G15|PIEZO1|KPNB1|PSME2|DNAJC5G|ALYREF|CSNK1G2|MGAT1|HERC2|GRN|ALG5|BACE1|NCAPH2|LRP1|NELFCD|GCN1|CALR|DDX42|MAST1|NUP153|FARSA|GOLGB1|ASCC3|NCAPG|PNKP|KDM3A|GBF1|CERS1	http://amigo.geneontology.org/amigo/term/GO:0016020
Gene Ontology	GO:0046872	metal ion binding	51	2298	1.70126e-09	FOXP2|HDAC9|LIMS2|JMJD1C|RNF31|UBOX5|SMG6|KLF16|PMPCA|MAP3K2|ITGA2B|ZNF609|ANAPC11|PDE3B|BSN|JAK2|KLF1|KDM6B|SOBP|TRPM7|ZFP62|YAF2|ENTPD7|TDO2|SIRT7|STAC3|KMT2D|TRMT1|GALNS|IRF2BPL|ASIC2|IGFBP3|ADAT3|GPATCH8|FADS1|ORC1|TBKBP1|ZNF804B|STK32C|ZBTB34|THAP2|RNF166|TRAIP|TP73|ZFC3H1|NUP153|FDX2|RNF214|RNF123|CASZ1|PAPOLG	http://amigo.geneontology.org/amigo/term/GO:0046872
Gene Ontology	GO:0042802	identical protein binding	38	1456	4.15225e-09	FOXP2|STIM1|RNF31|DCXR|CEP57L1|EXOSC8|RRM1|PYCR1|NLGN1|CHKA|CAD|TPRG1L|ITGA2B|RYR2|MST1|RB1|PEX14|JAK2|APEH|CDH2|DPP4|NPR2|TDO2|STAC3|PEAK1|PSME2|SRR|DEUP1|SHMT2|CTNNA2|IVD|ADRA1D|THG1L|TRAIP|TP73|NUP153|SI|BIN1	http://amigo.geneontology.org/amigo/term/GO:0042802
Gene Ontology	GO:0005524	ATP binding	38	1463	4.70745e-09	DNAH14|PRKAG1|EPHA6|ERCC3|UPF1|TRIB1|RRM1|CHKA|CHKB|CAD|MAP3K2|PNKP|MST1|ROS1|MYO1G|JAK2|TRPM7|PSMC5|DNAH2|NPR2|PEAK1|ORC1|SRR|UBA7|CSNK1G1|FADS1|PAPOLG|SRPK1|IP6K1|MCM8|STK32C|CSNK1G2|THG1L|DDX42|FARSA|ASCC3|STRADA|MYO7B	http://amigo.geneontology.org/amigo/term/GO:0005524
Gene Ontology	GO:0070062	extracellular exosome	47	2085	5.01715e-09	FAM168B|WWP1|MYO1G|DCXR|IQCB1|FKBP5|CHMP3|CYFIP1|CHKB|CAD|SMURF1|RAB35|TNPO1|NEBL|ARF3|ITGA2B|DNASE2|ICAM3|ICAM1|LYPLA1|APEH|NPEPPS|PSMC5|NET1|RAC3|GALNS|KPNB1|PSME2|ALYREF|PSME1|MGAT1|CTSZ|DAG1|GRN|TUBB1|RHOG|SHMT2|PLA2G15|ARSA|ITFG1|DSTN|SFT2D2|WNT1|TPRG1L|PTPRA|DPP4|CALR	http://amigo.geneontology.org/amigo/term/GO:0070062
Gene Ontology	GO:0003723	RNA binding	34	1366	8.62956e-08	RBM6|CCDC47|UPF1|TNRC6A|TNPO1|SMG6|RAVER1|TSR1|DNMT1|FTSJ3|ESRP2|TRMT1|APEH|RRBP1|KPNB1|ALYREF|R3HDM2|GCN1|MRPL4|FASTKD5|GPATCH8|GRN|PAPOLG|SRPK1|LRP1|NELFCD|MRPS26|PRPF38A|CALR|DDX42|PURB|FARSA|GOLGB1|ASCC3	http://amigo.geneontology.org/amigo/term/GO:0003723
Gene Ontology	GO:0005886	plasma membrane	71	4619	2.08285e-06	GPR17|CDH2|FAM168B|WWP1|MYO1G|EPHA6|NIPA1|ATRAID|GRIA4|PTPRZ1|LIMS2|GRN|LRRC45|SLC5A6|CHMP3|ICAM5|BIN1|SLC30A3|SMURF1|RAB35|TNPO1|PMPCA|ARF3|ITGA2B|RYR2|CARD9|PHKB|SRPK1|SRR|ICAM4|JAK2|ICAM1|DCXR|ICAM3|XPR1|DPP4|NET1|NPR2|DPP10|RALGPS1|LYPLA1|NLGN1|PTOV1|PIEZO1|LRRC7|CHRM3|CHRM2|ASIC2|BTNL9|CTSZ|CSNK1G1|DAG1|SLC26A8|TRPM7|RHOG|KNSTRN|BACE1|ASPSCR1|LRP1|ADRA1D|WNT1|ABHD17A|DISP2|STX6|SI|HERC2|PTPR…	http://amigo.geneontology.org/amigo/term/GO:0005886
Gene Ontology	GO:0043197	dendritic spine	10	162	2.97169e-06	USP8|ABHD17A|CYFIP1|NLGN1|GRIA4|ASIC2|USP50|TANC2|SHANK3|LZTS3	http://amigo.geneontology.org/amigo/term/GO:0043197
Gene Ontology	GO:0000981	DNA-binding transcription factor activity, RNA polymerase II-specific	23	874	4.77273e-06	FOXP2|NFATC3|CC2D1B|TEAD1|MAFG|SOX30|KLF16|MNT|KLF1|TBX19|NFKB2|ZBTB34|ATOH8|LYL1|RAC3|ZGLP1|SNAPC4|MYRF|THAP2|IRF9|TP73|NFIX|LCORL	http://amigo.geneontology.org/amigo/term/GO:0000981
Gene Ontology	GO:0000209	protein polyubiquitination	12	267	7.06404e-06	UBOX5|SMURF1|RNF166|WWP1|PSME2|PSD|PSME1|FBXW8|FBXL15|NPEPPS|PSMC5|RNF31	http://amigo.geneontology.org/amigo/term/GO:0000209

## Sheet: Table S7
Supplementary Table S7 A summary of genes from Fst in Xiling buffalo (compared to Mediterranean Buffalo).
Chrom	Starting position	Ending position	Fst	Gene
1	4000001	4050000	0.105464	THRB
1	4020001	4070000	0.12315	THRB
1	4780001	4830000	0.102599	RARB
1	10660001	10710000	0.106804	LOC102405621
1	10680001	10730000	0.105694	LOC102405621
1	10680001	10730000	0.105694	LOC102405271
1	10880001	10930000	0.0989361	ADAM2
1	10900001	10950000	0.107028	ADAM2
1	10920001	10970000	0.109194	ADAM2
1	10920001	10970000	0.109194	LOC102404621
1	21300001	21350000	0.157474	TRNAC-ACA
1	21300001	21350000	0.157474	LONRF1
1	21320001	21370000	0.171498	TRNAC-ACA
1	21320001	21370000	0.171498	LONRF1
1	21320001	21370000	0.171498	LOC102403853
1	23260001	23310000	0.11949	SGCZ
1	23280001	23330000	0.15222	SGCZ
1	23340001	23390000	0.119057	SGCZ
1	23360001	23410000	0.115734	SGCZ
1	23500001	23550000	0.105614	SGCZ
1	25820001	25870000	0.106386	SLC7A2
1	25840001	25890000	0.139797	LOC112583581
1	25840001	25890000	0.139797	SLC7A2
1	25860001	25910000	0.132242	LOC112583581
1	25860001	25910000	0.132242	SLC7A2
1	25860001	25910000	0.132242	PDGFRL
1	25900001	25950000	0.100858	PDGFRL
1	29900001	29950000	0.114497	ANKRD37
1	29900001	29950000	0.114497	C1H4orf47
1	29900001	29950000	0.114497	UFSP2
1	29900001	29950000	0.114497	LRP2BP
1	29920001	29970000	0.171459	ANKRD37
1	29920001	29970000	0.171459	UFSP2
1	29920001	29970000	0.171459	LRP2BP
1	29920001	29970000	0.171459	SNX25
1	29940001	29990000	0.281666	LRP2BP
1	29940001	29990000	0.281666	SNX25
1	29960001	30010000	0.298382	LRP2BP
1	29960001	30010000	0.298382	SNX25
1	29980001	30030000	0.193356	SNX25
1	31160001	31210000	0.115212	RWDD4
1	31160001	31210000	0.115212	TRAPPC11
1	33140001	33190000	0.128557	TENM3
1	33180001	33230000	0.144535	TENM3
1	33200001	33250000	0.177694	TENM3
1	33220001	33270000	0.202172	TENM3
1	33260001	33310000	0.106151	TENM3
1	33300001	33350000	0.0972333	TENM3
1	33320001	33370000	0.100459	TENM3
1	33340001	33390000	0.0990814	TENM3
1	35600001	35650000	0.110964	LOC112587380
1	36980001	37030000	0.117926	NEIL3
1	37000001	37050000	0.129118	LOC112583707
1	37000001	37050000	0.129118	NEIL3
1	37020001	37070000	0.138198	LOC112583707
1	38960001	39010000	0.104257	FAM90A26
1	38960001	39010000	0.104257	ZNF596
1	38960001	39010000	0.104257	XKR5
1	48680001	48730000	0.105805	TIAM1
1	50400001	50450000	0.154944	CLDN17
1	50420001	50470000	0.13654	CLDN17
1	50700001	50750000	0.12753	GRIK1
1	50720001	50770000	0.197996	GRIK1
1	50740001	50790000	0.162294	GRIK1
1	50760001	50810000	0.12147	GRIK1
1	71680001	71730000	0.106083	ROBO1
1	86080001	86130000	0.112245	EPHA6
1	86100001	86150000	0.118529	EPHA6
1	86120001	86170000	0.123944	EPHA6
1	86140001	86190000	0.0974349	EPHA6
1	90960001	91010000	0.113481	LOC112587409
1	90960001	91010000	0.113481	NFKBIZ
1	90980001	91030000	0.1466	LOC112587409
1	90980001	91030000	0.1466	LOC102398014
1	91000001	91050000	0.142697	LOC102398014
1	91020001	91070000	0.10635	LOC102398014
1	91040001	91090000	0.110293	LOC102398014
1	91080001	91130000	0.108409	LOC102398014
1	91100001	91150000	0.156194	LOC102398014
1	94760001	94810000	0.104483	ALCAM
1	94780001	94830000	0.111161	ALCAM
1	98580001	98630000	0.100293	MORC1
1	98600001	98650000	0.138616	MORC1
1	98620001	98670000	0.167463	MORC1
1	98640001	98690000	0.162601	MORC1
1	98660001	98710000	0.115622	MORC1
1	98680001	98730000	0.0984208	MORC1
1	102660001	102710000	0.104748	BOC
1	102680001	102730000	0.131796	BOC
1	102700001	102750000	0.157214	BOC
1	102720001	102770000	0.14824	BOC
1	102740001	102790000	0.140114	CFAP44
1	102740001	102790000	0.140114	BOC
1	102760001	102810000	0.155983	CFAP44
1	102760001	102810000	0.155983	BOC
1	102780001	102830000	0.188466	CFAP44
1	102800001	102850000	0.181971	CFAP44
1	102820001	102870000	0.193297	LOC102393372
1	102820001	102870000	0.193297	CFAP44
1	102840001	102890000	0.168389	LOC102393372
1	102840001	102890000	0.168389	CFAP44
1	102860001	102910000	0.120723	SPICE1
1	102860001	102910000	0.120723	CFAP44
1	103960001	104010000	0.101269	ZBTB20
1	115820001	115870000	0.0976844	SMCO1
1	115820001	115870000	0.0976844	RNF168
1	119660001	119710000	0.108123	FGF12
1	119680001	119730000	0.113408	FGF12
1	122200001	122250000	0.10562	TP63
1	122220001	122270000	0.0976967	TP63
1	128420001	128470000	0.106306	KLHL6
1	128480001	128530000	0.103944	LOC112587424
1	128480001	128530000	0.103944	LOC112587491
1	128480001	128530000	0.103944	LOC102403745
1	128480001	128530000	0.103944	MCF2L2
1	128500001	128550000	0.217491	MCF2L2
1	128520001	128570000	0.179036	MCF2L2
1	128540001	128590000	0.125028	MCF2L2
1	129060001	129110000	0.122293	ATP11B
1	129080001	129130000	0.104099	ATP11B
1	129960001	130010000	0.100994	TRNAR-CCU
1	130940001	130990000	0.141869	TRNAC-ACA
1	130940001	130990000	0.141869	FXR1
1	130960001	131010000	0.114854	TRNAC-ACA
1	130960001	131010000	0.114854	FXR1
1	131200001	131250000	0.118405	TTC14
1	131200001	131250000	0.118405	CCDC39
1	131220001	131270000	0.115034	TTC14
1	132860001	132910000	0.100133	TRNAG-UCC
1	132880001	132930000	0.110483	TRNAG-UCC
1	134780001	134830000	0.11645	TBL1XR1
1	134800001	134850000	0.155164	TBL1XR1
1	136440001	136490000	0.102496	NAALADL2
1	136460001	136510000	0.106057	NAALADL2
1	136660001	136710000	0.103275	NAALADL2
1	136680001	136730000	0.128242	NAALADL2
1	136700001	136750000	0.133544	NAALADL2
1	136720001	136770000	0.165367	NAALADL2
1	136740001	136790000	0.210068	NAALADL2
1	136760001	136810000	0.180748	NAALADL2
1	136780001	136830000	0.148765	NAALADL2
1	136800001	136850000	0.101573	NAALADL2
1	136840001	136890000	0.101935	NAALADL2
1	136860001	136910000	0.114886	NAALADL2
1	136880001	136930000	0.160922	NAALADL2
1	136900001	136950000	0.162433	LOC112587481
1	136900001	136950000	0.162433	LOC112584506
1	136900001	136950000	0.162433	NAALADL2
1	136920001	136970000	0.144266	LOC112587481
1	136920001	136970000	0.144266	LOC112584506
1	136920001	136970000	0.144266	NAALADL2
1	136960001	137010000	0.0984618	LOC112584506
1	136960001	137010000	0.0984618	NAALADL2
1	136980001	137030000	0.146599	LOC112584506
1	136980001	137030000	0.146599	NAALADL2
1	137000001	137050000	0.10837	LOC112584506
1	137000001	137050000	0.10837	NAALADL2
1	137120001	137170000	0.112292	NAALADL2
1	137140001	137190000	0.129839	NAALADL2
1	137160001	137210000	0.135477	NAALADL2
1	137240001	137290000	0.17727	NAALADL2
1	137260001	137310000	0.198496	NAALADL2
1	137280001	137330000	0.164775	LOC112587445
1	137280001	137330000	0.164775	NAALADL2
1	137980001	138030000	0.0977087	NLGN1
1	143360001	143410000	0.104255	LOC102405095
1	143460001	143510000	0.101081	LOC102405095
1	150600001	150650000	0.0999102	SPTSSB
1	151160001	151210000	0.115125	PPM1L
1	151180001	151230000	0.136257	PPM1L
1	151200001	151250000	0.137591	PPM1L
1	151220001	151270000	0.116674	PPM1L
1	151240001	151290000	0.127188	PPM1L
1	151260001	151310000	0.114414	PPM1L
1	151280001	151330000	0.113693	PPM1L
1	153740001	153790000	0.147823	LOC112585746
1	153740001	153790000	0.147823	RSRC1
1	153760001	153810000	0.180377	LOC112585746
1	153760001	153810000	0.180377	RSRC1
1	153780001	153830000	0.126746	RSRC1
1	155740001	155790000	0.0991645	KCNAB1
1	155760001	155810000	0.0983012	KCNAB1
1	156440001	156490000	0.140463	C1H3orf33
1	156440001	156490000	0.140463	PLCH1
1	156460001	156510000	0.117994	TRNAC-GCA
1	156460001	156510000	0.117994	PLCH1
1	156480001	156530000	0.0971956	TRNAC-GCA
1	156480001	156530000	0.0971956	PLCH1
1	157360001	157410000	0.105696	TRNAK-UUU
1	159720001	159770000	0.110209	LOC112586098
1	159760001	159810000	0.135811	MBNL1
1	163560001	163610000	0.098812	CP
1	163560001	163610000	0.098812	HPS3
1	163620001	163670000	0.121742	HLTF
1	163640001	163690000	0.110582	HLTF
1	166840001	166890000	0.104648	PLSCR4
1	172180001	172230000	0.145688	LOC102394871
1	172180001	172230000	0.145688	PXYLP1
1	172200001	172250000	0.117145	LOC102394871
1	172200001	172250000	0.117145	PXYLP1
1	172500001	172550000	0.130839	SLC25A36
1	172520001	172570000	0.12924	SLC25A36
1	173020001	173070000	0.0973947	CLSTN2
1	183100001	183150000	0.10281	NUDT16
1	183100001	183150000	0.10281	NEK11
1	183120001	183170000	0.114931	LOC112587413
1	183120001	183170000	0.114931	NEK11
1	183140001	183190000	0.136462	LOC112587413
1	183140001	183190000	0.136462	NEK11
1	183160001	183210000	0.152972	NEK11
1	183920001	183970000	0.25066	HMGN1
1	183920001	183970000	0.25066	BRWD1
1	183940001	183990000	0.296005	HMGN1
1	183940001	183990000	0.296005	LOC112580666
1	183960001	184010000	0.283854	LOC102393901
1	183960001	184010000	0.283854	HMGN1
1	183960001	184010000	0.283854	LOC112580666
1	183980001	184030000	0.125665	LOC102393901
1	183980001	184030000	0.125665	LOC112580666
1	187440001	187490000	0.136138	PDE9A
1	187460001	187510000	0.150745	PDE9A
1	187480001	187530000	0.128869	PDE9A
1	191700001	191750000	0.12816	RUNX1
1	192940001	192990000	0.105462	LOC102389721
1	192940001	192990000	0.105462	LOC102394105
1	192940001	192990000	0.105462	LOC112580881
1	194360001	194410000	0.137209	KCNJ6
1	196640001	196690000	0.157281	LOC102391810
1	196660001	196710000	0.125028	LOC102391810
1	196880001	196930000	0.118029	LOC112587059
1	196880001	196930000	0.118029	SH3BP5
1	198000001	198050000	0.16528	RFTN1
1	198020001	198070000	0.161169	RFTN1
1	198040001	198090000	0.11797	RFTN1
2	2100001	2150000	0.147017	SLC22A23
2	5040001	5090000	0.0972272	BLOC1S5
2	5040001	5090000	0.0972272	EEF1E1
2	7280001	7330000	0.123411	SMIM13
2	7500001	7550000	0.130836	TRNAG-GCC
2	7500001	7550000	0.130836	LOC112579339
2	7520001	7570000	0.172612	LOC112579339
2	7540001	7590000	0.141876	LOC112579330
2	7540001	7590000	0.141876	LOC112579339
2	8140001	8190000	0.114834	HIVEP1
2	8160001	8210000	0.155385	HIVEP1
2	8180001	8230000	0.235814	HIVEP1
2	9580001	9630000	0.106117	MCUR1
2	9580001	9630000	0.106117	RNF182
2	9600001	9650000	0.117764	RNF182
2	9620001	9670000	0.0969093	RNF182
2	12880001	12930000	0.10607	KIF13A
2	12940001	12990000	0.11508	KIF13A
2	12960001	13010000	0.111875	LOC112583148
2	12960001	13010000	0.111875	KIF13A
2	13000001	13050000	0.145831	LOC112583148
2	13000001	13050000	0.145831	KIF13A
2	13020001	13070000	0.255397	KIF13A
2	13040001	13090000	0.239788	LOC112583171
2	13040001	13090000	0.239788	NHLRC1
2	13060001	13110000	0.205019	LOC112583171
2	13060001	13110000	0.205019	NHLRC1
2	13060001	13110000	0.205019	TPMT
2	13080001	13130000	0.142036	NHLRC1
2	13080001	13130000	0.142036	KDM1B
2	13080001	13130000	0.142036	TPMT
2	13220001	13270000	0.097271	TRNAA-UGC
2	13220001	13270000	0.097271	RNF144B
2	14940001	14990000	0.107135	E2F3
2	14940001	14990000	0.107135	LOC112579552
2	14940001	14990000	0.107135	LOC112579554
2	14960001	15010000	0.103096	E2F3
2	14960001	15010000	0.103096	LOC112579554
2	18900001	18950000	0.108411	LOC112583092
2	19040001	19090000	0.104625	DCDC2
2	19060001	19110000	0.0975501	DCDC2
2	19080001	19130000	0.10413	DCDC2
2	19100001	19150000	0.107706	DCDC2
2	19120001	19170000	0.113991	DCDC2
2	19180001	19230000	0.12354	MRS2
2	19180001	19230000	0.12354	DCDC2
2	19200001	19250000	0.144953	LOC112583026
2	19200001	19250000	0.144953	MRS2
2	19200001	19250000	0.144953	GPLD1
2	19280001	19330000	0.132798	ALDH5A1
2	19280001	19330000	0.132798	LOC112579640
2	19280001	19330000	0.132798	GPLD1
2	19300001	19350000	0.12553	ALDH5A1
2	19300001	19350000	0.12553	LOC112579640
2	19300001	19350000	0.12553	KIAA0319
2	19320001	19370000	0.117921	ALDH5A1
2	19320001	19370000	0.117921	LOC112579640
2	19320001	19370000	0.117921	KIAA0319
2	19340001	19390000	0.105067	KIAA0319
2	20400001	20450000	0.160538	SLC17A4
2	20400001	20450000	0.160538	SLC17A1
2	25860001	25910000	0.109695	LOC102404201
2	25860001	25910000	0.109695	C2H6orf10
2	25880001	25930000	0.112741	C2H6orf10
2	30340001	30390000	0.0997204	RHAG
2	30340001	30390000	0.0997204	C2H6orf141
2	30360001	30410000	0.101211	C2H6orf141
2	30360001	30410000	0.101211	GLYATL3
2	35260001	35310000	0.106803	MAD2L1BP
2	35260001	35310000	0.106803	GTPBP2
2	35260001	35310000	0.106803	POLH
2	35260001	35310000	0.106803	RSPH9
2	35280001	35330000	0.100937	GTPBP2
2	35280001	35330000	0.100937	POLH
2	35280001	35330000	0.100937	XPO5
2	35300001	35350000	0.100147	POLH
2	35300001	35350000	0.100147	XPO5
2	35320001	35370000	0.111174	POLH
2	35320001	35370000	0.111174	XPO5
2	35320001	35370000	0.111174	POLR1C
2	35340001	35390000	0.115748	YIPF3
2	35340001	35390000	0.115748	LRRC73
2	35340001	35390000	0.115748	XPO5
2	35340001	35390000	0.115748	POLR1C
2	35340001	35390000	0.115748	TJAP1
2	35540001	35590000	0.0990945	SLC22A7
2	35540001	35590000	0.0990945	TTBK1
2	36060001	36110000	0.098491	UBR2
2	36080001	36130000	0.10362	UBR2
2	36100001	36150000	0.101725	UBR2
2	36100001	36150000	0.101725	LOC102390819
2	36120001	36170000	0.0994678	UBR2
2	36120001	36170000	0.0994678	LOC102390819
2	41120001	41170000	0.110017	LOC112580640
2	41120001	41170000	0.110017	RNF8
2	41140001	41190000	0.120402	LOC112580640
2	41140001	41190000	0.120402	RNF8
2	43880001	43930000	0.112969	TRNAG-UCC
2	43880001	43930000	0.112969	RPS10
2	43880001	43930000	0.112969	PACSIN1
2	57660001	57710000	0.113211	MAP3K2
2	57680001	57730000	0.152459	ERCC3
2	57680001	57730000	0.152459	MAP3K2
2	57700001	57750000	0.179221	ERCC3
2	57700001	57750000	0.179221	MAP3K2
2	57720001	57770000	0.155052	ERCC3
2	57740001	57790000	0.141732	ERCC3
2	57740001	57790000	0.141732	LOC102407599
2	57860001	57910000	0.102186	BIN1
2	65860001	65910000	0.107795	TRNAC-GCA
2	65860001	65910000	0.107795	NUP35
2	65880001	65930000	0.118967	NUP35
2	65900001	65950000	0.124343	NUP35
2	65900001	65950000	0.124343	DUSP19
2	65920001	65970000	0.103702	NUP35
2	65920001	65970000	0.103702	DUSP19
2	65940001	65990000	0.127349	DUSP19
2	65960001	66010000	0.123229	NCKAP1
2	66020001	66070000	0.10115	NCKAP1
2	66040001	66090000	0.100159	NCKAP1
2	66060001	66110000	0.102314	NCKAP1
2	69700001	69750000	0.108678	ZNF385B
2	70740001	70790000	0.098904	TTN
2	70860001	70910000	0.10641	FKBP7
2	70860001	70910000	0.10641	TRNAC-GCA
2	70860001	70910000	0.10641	PLEKHA3
2	70860001	70910000	0.10641	PJVK
2	70860001	70910000	0.10641	PRKRA
2	70880001	70930000	0.11451	TRNAC-GCA
2	70880001	70930000	0.11451	PJVK
2	70880001	70930000	0.11451	PRKRA
2	70880001	70930000	0.11451	OSBPL6
2	70900001	70950000	0.117106	TRNAC-GCA
2	70900001	70950000	0.117106	PRKRA
2	70900001	70950000	0.117106	OSBPL6
2	71380001	71430000	0.105487	LOC102390513
2	71400001	71450000	0.108531	LOC102390513
2	71420001	71470000	0.107019	LOC102390513
2	72960001	73010000	0.103686	TRNAC-GCA
2	72980001	73030000	0.152989	TRNAC-GCA
2	72980001	73030000	0.152989	MTX2
2	73000001	73050000	0.151734	MTX2
2	73020001	73070000	0.125187	MTX2
2	75800001	75850000	0.11563	CDCA7
2	75800001	75850000	0.11563	MAP3K20
2	78640001	78690000	0.111137	MYO3B
2	79540001	79590000	0.1342	DHRS9
2	79560001	79610000	0.162148	DHRS9
2	79580001	79630000	0.121293	DHRS9
2	79580001	79630000	0.121293	ABCB11
2	80460001	80510000	0.0981142	STK39
2	80480001	80530000	0.102038	STK39
2	83500001	83550000	0.1398	SCN2A
2	83540001	83590000	0.125435	SCN3A
2	86700001	86750000	0.101015	FAP
2	93740001	93790000	0.117866	KCNJ3
2	93760001	93810000	0.11775	KCNJ3
2	93780001	93830000	0.137919	KCNJ3
2	93800001	93850000	0.144792	KCNJ3
2	93820001	93870000	0.153658	KCNJ3
2	93840001	93890000	0.187261	KCNJ3
2	93860001	93910000	0.159287	KCNJ3
2	93880001	93930000	0.220907	KCNJ3
2	93900001	93950000	0.312044	KCNJ3
2	96060001	96110000	0.121348	PRPF40A
2	96080001	96130000	0.112619	PRPF40A
2	96080001	96130000	0.112619	FMNL2
2	99780001	99830000	0.126228	KIF5C
2	99900001	99950000	0.10063	KIF5C
2	105880001	105930000	0.106423	ARHGAP15
2	106360001	106410000	0.109258	LOC112582284
2	106360001	106410000	0.109258	KYNU
2	106380001	106430000	0.177289	KYNU
2	106400001	106450000	0.188774	KYNU
2	106420001	106470000	0.164512	KYNU
2	106440001	106490000	0.107699	KYNU
2	106460001	106510000	0.105537	KYNU
2	106480001	106530000	0.0996468	KYNU
2	106500001	106550000	0.097084	KYNU
2	108340001	108390000	0.111245	LRP1B
2	108360001	108410000	0.123349	LRP1B
2	108380001	108430000	0.120965	LRP1B
2	108400001	108450000	0.105383	LRP1B
2	112920001	112970000	0.0980419	THSD7B
2	114480001	114530000	0.133225	R3HDM1
2	114500001	114550000	0.110766	LOC112583040
2	114500001	114550000	0.110766	R3HDM1
2	114500001	114550000	0.110766	ZRANB3
2	114520001	114570000	0.111196	LOC112583040
2	114520001	114570000	0.111196	R3HDM1
2	114520001	114570000	0.111196	ZRANB3
2	115760001	115810000	0.104114	MGAT5
2	122900001	122950000	0.098786	LOC112582352
2	126100001	126150000	0.115265	CLASP1
2	133640001	133690000	0.111572	TMEFF2
2	138820001	138870000	0.109511	SF3B1
2	138840001	138890000	0.0985188	SF3B1
2	138840001	138890000	0.0985188	COQ10B
2	141840001	141890000	0.112566	LOC112582911
2	141840001	141890000	0.112566	SPATS2L
2	141860001	141910000	0.12278	LOC112582911
2	141860001	141910000	0.12278	SPATS2L
2	141880001	141930000	0.0987572	LOC112582911
2	141880001	141930000	0.0987572	KCTD18
2	141880001	141930000	0.0987572	SPATS2L
2	142240001	142290000	0.0977301	LOC102391488
2	142260001	142310000	0.104974	BZW1
2	142260001	142310000	0.104974	LOC102391488
2	142460001	142510000	0.141798	NDUFB3
2	142460001	142510000	0.141798	FAM126B
2	142480001	142530000	0.120749	NDUFB3
2	142480001	142530000	0.120749	FAM126B
2	142500001	142550000	0.10815	NDUFB3
2	142500001	142550000	0.10815	CFLAR
2	147200001	147250000	0.140194	INO80D
2	147380001	147430000	0.0970945	GPR1
2	147380001	147430000	0.0970945	ZDBF2
2	147400001	147450000	0.117222	ZDBF2
2	147420001	147470000	0.103118	ZDBF2
2	147520001	147570000	0.136219	ADAM23
2	147540001	147590000	0.115919	ADAM23
2	156980001	157030000	0.0999097	MREG
2	164260001	164310000	0.106137	KCNE4
2	164260001	164310000	0.106137	LOC112582934
2	164280001	164330000	0.100032	LOC112583133
2	164280001	164330000	0.100032	LOC112582934
2	165500001	165550000	0.166215	FAM124B
2	165520001	165570000	0.111743	FAM124B
2	165760001	165810000	0.142134	LOC112582936
2	168680001	168730000	0.105207	AGFG1
2	168700001	168750000	0.121375	AGFG1
2	171440001	171490000	0.113308	LOC102398746
2	173140001	173190000	0.100541	PRSS56
2	173140001	173190000	0.100541	CHRND
2	173140001	173190000	0.100541	CHRNG
2	173140001	173190000	0.100541	EIF4E2
2	173160001	173210000	0.101071	PRSS56
2	173160001	173210000	0.101071	CHRND
2	173160001	173210000	0.101071	CHRNG
2	173160001	173210000	0.101071	EIF4E2
2	173820001	173870000	0.105377	S100PBP
2	173820001	173870000	0.105377	YARS
2	176480001	176530000	0.136344	LOC112582954
2	177020001	177070000	0.10869	PTPRU
2	177040001	177090000	0.137324	PTPRU
2	177060001	177110000	0.141277	PTPRU
2	178220001	178270000	0.111041	LOC112582959
2	178220001	178270000	0.111041	SMPDL3B
2	178220001	178270000	0.111041	RPA2
2	179000001	179050000	0.120253	LOC102401927
2	179000001	179050000	0.120253	TENT5B
2	179000001	179050000	0.120253	TRNP1
2	179680001	179730000	0.102667	CATSPER4
2	179680001	179730000	0.102667	CEP85
2	179700001	179750000	0.126336	CATSPER4
2	179700001	179750000	0.126336	CNKSR1
2	179700001	179750000	0.126336	CEP85
2	179720001	179770000	0.112666	ZNF593
2	179720001	179770000	0.112666	C2H1orf232
2	179720001	179770000	0.112666	CATSPER4
2	179720001	179770000	0.112666	CNKSR1
2	179720001	179770000	0.112666	FAM110D
2	181360001	181410000	0.110043	STPG1
2	181360001	181410000	0.110043	GRHL3
2	181500001	181550000	0.150487	IFNLR1
2	181520001	181570000	0.118638	IFNLR1
2	182120001	182170000	0.111855	E2F2
2	182140001	182190000	0.103111	E2F2
2	182140001	182190000	0.103111	ASAP3
2	182260001	182310000	0.0970371	TCEA3
2	182260001	182310000	0.0970371	ZNF436
2	182280001	182330000	0.126489	ZNF436
2	182280001	182330000	0.126489	HNRNPR
2	182700001	182750000	0.165771	EPHB2
2	182720001	182770000	0.163246	EPHB2
2	182740001	182790000	0.130445	EPHB2
2	187560001	187610000	0.121231	ACTL8
2	187580001	187630000	0.163866	ACTL8
2	187600001	187650000	0.159705	ACTL8
2	187620001	187670000	0.134228	ACTL8
2	188420001	188470000	0.0989534	LOC102415290
2	188420001	188470000	0.0989534	CROCC
2	188420001	188470000	0.0989534	NECAP2
2	188440001	188490000	0.103005	LOC102415290
2	188440001	188490000	0.103005	NECAP2
2	188440001	188490000	0.103005	LOC102415603
3	1480001	1530000	0.0991111	LOC112584001
3	1480001	1530000	0.0991111	GNA13
3	1500001	1550000	0.123174	LOC112584002
3	1500001	1550000	0.123174	GNA13
3	1500001	1550000	0.123174	AMZ2
3	1520001	1570000	0.104529	LOC112584002
3	1520001	1570000	0.104529	AMZ2
3	1520001	1570000	0.104529	ARSG
3	1520001	1570000	0.104529	SLC16A6
3	2340001	2390000	0.149302	LOC112583587
3	2360001	2410000	0.138322	LOC112583587
3	2380001	2430000	0.104349	LOC112583587
3	5040001	5090000	0.103673	LOC112583594
3	5040001	5090000	0.103673	SLC39A11
3	8300001	8350000	0.113084	ST6GALNAC1
3	8320001	8370000	0.10077	ST6GALNAC1
3	8320001	8370000	0.10077	MXRA7
3	8860001	8910000	0.0971219	SEPT9
3	8880001	8930000	0.102705	SEPT9
3	10820001	10870000	0.103622	LOC112583630
3	10820001	10870000	0.103622	TBC1D16
3	10840001	10890000	0.12593	LOC112583630
3	10840001	10890000	0.12593	TBC1D16
3	10860001	10910000	0.110447	TBC1D16
3	12440001	12490000	0.11284	LOC112583634
3	12440001	12490000	0.11284	CENPX
3	12440001	12490000	0.11284	LRRC45
3	12440001	12490000	0.11284	ASPSCR1
3	12460001	12510000	0.130339	CENPX
3	12460001	12510000	0.130339	DCXR
3	12460001	12510000	0.130339	LOC102406498
3	12460001	12510000	0.130339	LRRC45
3	12460001	12510000	0.130339	RAC3
3	12460001	12510000	0.130339	ASPSCR1
3	12480001	12530000	0.130282	CENPX
3	12480001	12530000	0.130282	DCXR
3	12480001	12530000	0.130282	LOC102406498
3	12480001	12530000	0.130282	LOC102406823
3	12480001	12530000	0.130282	LOC112584007
3	12480001	12530000	0.130282	LRRC45
3	12480001	12530000	0.130282	RAC3
3	12500001	12550000	0.145069	LOC102406498
3	12500001	12550000	0.145069	LOC102406823
3	12500001	12550000	0.145069	LOC112584007
3	12500001	12550000	0.145069	RAC3
3	12500001	12550000	0.145069	DUS1L
3	12880001	12930000	0.106705	CD7
3	12880001	12930000	0.106705	LOC102411957
3	12880001	12930000	0.106705	LOC102412716
3	12880001	12930000	0.106705	LOC112583638
3	12880001	12930000	0.106705	LOC102413061
3	12900001	12950000	0.149758	LOC112583638
3	12900001	12950000	0.149758	LOC112583639
3	12920001	12970000	0.170834	LOC112583638
3	12920001	12970000	0.170834	LOC112583639
3	12940001	12990000	0.213344	LOC112583639
3	12940001	12990000	0.213344	LOC112583636
3	12960001	13010000	0.122281	LOC112583636
3	12980001	13030000	0.128336	LOC112583636
3	13000001	13050000	0.150412	LOC102412023
3	13020001	13070000	0.163123	LOC102411696
3	13020001	13070000	0.163123	LOC102412023
3	13040001	13090000	0.201299	LOC102411696
3	13040001	13090000	0.201299	LOC102412023
3	13060001	13110000	0.211711	LOC102411696
3	13060001	13110000	0.211711	LOC112583640
3	13080001	13130000	0.188093	LOC102413975
3	13080001	13130000	0.188093	LOC112583640
3	13100001	13150000	0.138057	LOC102413975
3	13100001	13150000	0.138057	LOC102413670
3	13100001	13150000	0.138057	LOC112583640
3	14120001	14170000	0.104425	TRNAS-AGA
3	14120001	14170000	0.104425	NOL11
3	14140001	14190000	0.115026	NOL11
3	14160001	14210000	0.0980588	BPTF
3	14240001	14290000	0.0971595	BPTF
3	14260001	14310000	0.112437	BPTF
3	14280001	14330000	0.103945	BPTF
3	14300001	14350000	0.102969	C3H17orf58
3	14300001	14350000	0.102969	LOC112583514
3	14300001	14350000	0.102969	BPTF
3	14700001	14750000	0.102179	PECAM1
3	14820001	14870000	0.125207	TEX2
3	15160001	15210000	0.107243	CD79B
3	15160001	15210000	0.107243	GH
3	15160001	15210000	0.107243	LOC102408561
3	15160001	15210000	0.107243	SMARCD2
3	15180001	15230000	0.137175	PSMC5
3	15180001	15230000	0.137175	FTSJ3
3	15180001	15230000	0.137175	DDX42
3	15180001	15230000	0.137175	LOC102408561
3	15180001	15230000	0.137175	SMARCD2
3	15200001	15250000	0.11523	PSMC5
3	15200001	15250000	0.11523	FTSJ3
3	15200001	15250000	0.11523	DDX42
3	15200001	15250000	0.11523	LOC102408561
3	15200001	15250000	0.11523	SMARCD2
3	15400001	15450000	0.103921	DCAF7
3	15400001	15450000	0.103921	KCNH6
3	15420001	15470000	0.0973385	DCAF7
3	15420001	15470000	0.0973385	KCNH6
3	15420001	15470000	0.0973385	LOC102395458
3	18300001	18350000	0.110418	LOC112584057
3	18300001	18350000	0.110418	ARHGAP27
3	18320001	18370000	0.163459	ARHGAP27
3	18340001	18390000	0.142737	LOC112584086
3	19460001	19510000	0.10509	G6PC3
3	19460001	19510000	0.10509	HDAC5
3	19460001	19510000	0.10509	LSM12
3	19460001	19510000	0.10509	NAGS
3	19460001	19510000	0.10509	LOC102414386
3	19720001	19770000	0.121682	SOST
3	19720001	19770000	0.121682	DUSP3
3	22000001	22050000	0.128314	LOC112583519
3	22000001	22050000	0.128314	LOC112583520
3	22000001	22050000	0.128314	LOC112583521
3	22000001	22050000	0.128314	LOC112583522
3	22000001	22050000	0.128314	LOC102391238
3	22000001	22050000	0.128314	LOC102390228
3	22020001	22070000	0.155756	LOC112583519
3	22020001	22070000	0.155756	LOC112583520
3	22020001	22070000	0.155756	LOC112583521
3	22020001	22070000	0.155756	LOC112583522
3	22020001	22070000	0.155756	LOC102391238
3	22020001	22070000	0.155756	LOC112583523
3	22040001	22090000	0.137397	LOC102391238
3	22040001	22090000	0.137397	LOC112583526
3	22040001	22090000	0.137397	LOC112583523
3	23740001	23790000	0.111388	LOC112583681
3	23740001	23790000	0.111388	PLXDC1
3	23760001	23810000	0.100322	LOC112583681
3	23760001	23810000	0.100322	PLXDC1
3	25320001	25370000	0.104226	SKAP1
3	26840001	26890000	0.115079	ITGA3
3	26840001	26890000	0.115079	SAMD14
3	26840001	26890000	0.115079	PDK2
3	26860001	26910000	0.106336	SAMD14
3	26860001	26910000	0.106336	PPP1R9B
3	26860001	26910000	0.106336	PDK2
3	26940001	26990000	0.0980482	LOC102391457
3	26940001	26990000	0.0980482	COL1A1
3	28340001	28390000	0.104238	LOC112583704
3	28340001	28390000	0.104238	MPRIP
3	28640001	28690000	0.102983	LOC102414934
3	28640001	28690000	0.102983	PEMT
3	28640001	28690000	0.102983	RAI1
3	32600001	32650000	0.11213	LOC112583720
3	34480001	34530000	0.132197	LOC112583724
3	34480001	34530000	0.132197	CFAP52
3	34480001	34530000	0.132197	USP43
3	34480001	34530000	0.132197	STX8
3	34580001	34630000	0.113495	STX8
3	35660001	35710000	0.127707	LOC102407045
3	35660001	35710000	0.127707	ALOX12B
3	35680001	35730000	0.113349	LOC102407045
3	35680001	35730000	0.113349	GUCY2D
3	39960001	40010000	0.158476	METTL16
3	39980001	40030000	0.188438	MNT
3	39980001	40030000	0.188438	METTL16
3	40000001	40050000	0.150288	MNT
3	40000001	40050000	0.150288	SGSM2
3	40000001	40050000	0.150288	METTL16
3	41160001	41210000	0.123767	LOC102398778
3	41160001	41210000	0.123767	VPS53
3	41180001	41230000	0.114849	VPS53
3	50780001	50830000	0.0968637	USP32
3	54240001	54290000	0.124493	LOC112583808
3	54240001	54290000	0.124493	MKS1
3	54260001	54310000	0.165795	LOC112583808
3	54260001	54310000	0.165795	MKS1
3	54260001	54310000	0.165795	LOC102415222
3	54280001	54330000	0.173422	LOC102414883
3	54280001	54330000	0.173422	MKS1
3	54280001	54330000	0.173422	LOC102415222
3	58220001	58270000	0.111026	LOC112583821
3	58220001	58270000	0.111026	STXBP4
3	64420001	64470000	0.105383	NEK1
3	64420001	64470000	0.105383	CLCN3
3	64440001	64490000	0.116643	NEK1
3	64440001	64490000	0.116643	CLCN3
3	64460001	64510000	0.113046	CLCN3
3	71200001	71250000	0.121923	XKR6
3	71220001	71270000	0.11494	XKR6
3	71640001	71690000	0.137569	LOC112583842
3	71640001	71690000	0.137569	MSRA
3	71660001	71710000	0.0999309	LOC112583842
3	71660001	71710000	0.0999309	MSRA
3	71940001	71990000	0.110726	MSRA
3	73540001	73590000	0.0968655	LOC112583845
3	73540001	73590000	0.0968655	NUGGC
3	73560001	73610000	0.102708	LOC112583845
3	73560001	73610000	0.102708	NUGGC
3	73560001	73610000	0.102708	SCARA5
3	77960001	78010000	0.101401	LINGO2
3	77980001	78030000	0.110761	LINGO2
3	78000001	78050000	0.111732	LINGO2
3	81240001	81290000	0.112584	TUSC1
3	81260001	81310000	0.101805	TUSC1
3	86080001	86130000	0.104023	LOC112583549
3	86080001	86130000	0.104023	LOC112583881
3	86080001	86130000	0.104023	LOC112583550
3	86080001	86130000	0.104023	LOC102408434
3	86080001	86130000	0.104023	LOC102393184
3	86080001	86130000	0.104023	LOC112583882
3	86080001	86130000	0.104023	LOC112583883
3	86320001	86370000	0.125238	HACD4
3	86320001	86370000	0.125238	FOCAD
3	86340001	86390000	0.105588	HACD4
3	86340001	86390000	0.105588	FOCAD
3	89920001	89970000	0.10434	CNTLN
3	89980001	90030000	0.0997269	CNTLN
3	91600001	91650000	0.118976	CCDC171
3	91620001	91670000	0.167951	CCDC171
3	91640001	91690000	0.159591	CCDC171
3	91660001	91710000	0.118491	CCDC171
3	92280001	92330000	0.0993289	FREM1
3	98100001	98150000	0.146548	PTPRD
3	98120001	98170000	0.172929	PTPRD
3	98140001	98190000	0.178644	PTPRD
3	98160001	98210000	0.131284	PTPRD
3	98360001	98410000	0.0986697	PTPRD
3	98380001	98430000	0.119753	PTPRD
3	98400001	98450000	0.153599	PTPRD
3	98420001	98470000	0.10109	PTPRD
3	99960001	100010000	0.101657	DMAC1
3	101880001	101930000	0.100817	RIC1
3	105320001	105370000	0.106477	SMARCA2
3	105340001	105390000	0.123395	SMARCA2
3	109400001	109450000	0.104511	KLF9
3	109400001	109450000	0.104511	LOC102415561
3	109420001	109470000	0.107898	LOC102415561
3	109440001	109490000	0.135456	LOC102415561
3	109460001	109510000	0.137649	TRPM3
3	109480001	109530000	0.149642	TRPM3
3	109500001	109550000	0.12935	TRPM3
3	110780001	110830000	0.1254	CEMIP2
3	110800001	110850000	0.153088	CEMIP2
3	110820001	110870000	0.11111	CEMIP2
3	110900001	110950000	0.103609	ABHD17B
3	115420001	115470000	0.108778	PRUNE2
3	116520001	116570000	0.113799	LOC112584024
3	116520001	116570000	0.113799	LOC102409250
3	116540001	116590000	0.104153	LOC112584024
3	116540001	116590000	0.104153	LOC102409250
3	118320001	118370000	0.123834	TLE4
3	118340001	118390000	0.15216	TLE4
3	118360001	118410000	0.159337	TLE4
3	118380001	118430000	0.162056	TLE4
3	118400001	118450000	0.122117	TLE4
3	122360001	122410000	0.13527	UNC13B
3	122380001	122430000	0.131981	UNC13B
3	126060001	126110000	0.106458	TBC1D2
3	126060001	126110000	0.106458	CORO2A
3	126160001	126210000	0.106862	GABBR2
3	126240001	126290000	0.102045	GABBR2
3	126260001	126310000	0.140789	GABBR2
3	126280001	126330000	0.135911	GABBR2
3	126440001	126490000	0.181971	GABBR2
3	126460001	126510000	0.251446	GABBR2
3	126480001	126530000	0.185346	GABBR2
3	126500001	126550000	0.161671	GABBR2
3	126520001	126570000	0.107007	GABBR2
3	137540001	137590000	0.187333	LOC102389807
3	137560001	137610000	0.258743	LOC112583931
3	137560001	137610000	0.258743	SPINK4
3	137560001	137610000	0.258743	BAG1
3	137580001	137630000	0.304857	LOC112583931
3	137580001	137630000	0.304857	SPINK4
3	137580001	137630000	0.304857	BAG1
3	137580001	137630000	0.304857	CHMP5
3	137600001	137650000	0.316599	SPINK4
3	137600001	137650000	0.316599	BAG1
3	137600001	137650000	0.316599	NFX1
3	137600001	137650000	0.316599	CHMP5
3	137620001	137670000	0.19491	BAG1
3	137620001	137670000	0.19491	NFX1
3	137620001	137670000	0.19491	CHMP5
3	137640001	137690000	0.148274	NFX1
3	140060001	140110000	0.146692	SLC28A3
3	146960001	147010000	0.119832	FGD3
3	146960001	147010000	0.119832	SUSD3
3	146980001	147030000	0.106391	SUSD3
3	149100001	149150000	0.100687	AUH
3	168340001	168390000	0.101738	LOC112583987
3	168340001	168390000	0.101738	ASTN2
3	173420001	173470000	0.108855	LOC102404275
3	173440001	173490000	0.104938	DCDC2C
4	8440001	8490000	0.123999	SGSM3
4	8440001	8490000	0.123999	MRTFA
4	8460001	8510000	0.142371	SGSM3
4	8460001	8510000	0.142371	MRTFA
4	8480001	8530000	0.118756	SGSM3
4	8480001	8530000	0.118756	ADSL
4	9100001	9150000	0.118815	CACNA1I
4	9120001	9170000	0.116158	CACNA1I
4	11980001	12030000	0.105061	ADIPOR2
4	13060001	13110000	0.108717	IQSEC3
4	13080001	13130000	0.138644	IQSEC3
4	13100001	13150000	0.16067	IQSEC3
4	13120001	13170000	0.124637	IQSEC3
4	14580001	14630000	0.0991278	C4H12orf4
4	14580001	14630000	0.0991278	RAD51AP1
4	14580001	14630000	0.0991278	DYRK4
4	14620001	14670000	0.11333	DYRK4
4	14620001	14670000	0.11333	AKAP3
4	14640001	14690000	0.120539	DYRK4
4	14640001	14690000	0.120539	AKAP3
4	15340001	15390000	0.179169	NTF3
4	15360001	15410000	0.206527	NTF3
4	15380001	15430000	0.19405	NTF3
4	15400001	15450000	0.130501	NTF3
4	15560001	15610000	0.119341	ANO2
4	15580001	15630000	0.112964	ANO2
4	15620001	15670000	0.104419	ANO2
4	15640001	15690000	0.10955	ANO2
4	15860001	15910000	0.101195	VWF
4	18500001	18550000	0.112493	CLEC4E
4	18620001	18670000	0.120306	LOC102412304
4	18620001	18670000	0.120306	NECAP1
4	18640001	18690000	0.142952	NECAP1
4	18640001	18690000	0.142952	C3AR1
4	18640001	18690000	0.142952	FOXJ2
4	18660001	18710000	0.114273	C3AR1
4	18660001	18710000	0.114273	FOXJ2
4	18660001	18710000	0.114273	LOC112584475
4	18760001	18810000	0.102594	LOC102391575
4	18760001	18810000	0.102594	SLC2A3
4	19160001	19210000	0.135928	A2ML1
4	19180001	19230000	0.111047	A2ML1
4	19180001	19230000	0.111047	PHC1
4	19620001	19670000	0.10704	LOC112584478
4	19620001	19670000	0.10704	LOC102389810
4	19640001	19690000	0.10249	LOC112584478
4	19640001	19690000	0.10249	LOC112584479
4	19640001	19690000	0.10249	LOC102391695
4	19640001	19690000	0.10249	LOC102389810
4	19720001	19770000	0.124359	LOC102390806
4	19720001	19770000	0.124359	LOC112584480
4	19740001	19790000	0.145501	LOC102390806
4	19740001	19790000	0.145501	LOC112584480
4	19760001	19810000	0.169139	LOC112584480
4	19780001	19830000	0.157882	LOC112584480
4	19800001	19850000	0.168119	LOC102404546
4	19820001	19870000	0.150304	TRNAC-GCA
4	19820001	19870000	0.150304	LOC102404546
4	19840001	19890000	0.190357	TRNAC-GCA
4	19840001	19890000	0.190357	LOC102405107
4	19840001	19890000	0.190357	LOC102404546
4	19860001	19910000	0.183143	TRNAC-GCA
4	19860001	19910000	0.183143	LOC102405107
4	19860001	19910000	0.183143	TRNAC-GCA
4	19860001	19910000	0.183143	LOC102404546
4	19880001	19930000	0.195423	LOC102405107
4	19880001	19930000	0.195423	TRNAC-GCA
4	19900001	19950000	0.129425	TRNAC-GCA
4	19900001	19950000	0.129425	KLRF1
4	19940001	19990000	0.0972512	KLRF1
4	19940001	19990000	0.0972512	LOC112584481
4	19940001	19990000	0.0972512	LOC112584482
4	19960001	20010000	0.10875	LOC112584482
4	19980001	20030000	0.122135	LOC112584482
4	19980001	20030000	0.122135	LOC102402480
4	20000001	20050000	0.155761	LOC112584483
4	20000001	20050000	0.155761	LOC112584482
4	20000001	20050000	0.155761	LOC102402480
4	20020001	20070000	0.233486	LOC112584483
4	20020001	20070000	0.233486	LOC102402480
4	20020001	20070000	0.233486	LOC102402803
4	20040001	20090000	0.250937	LOC112584483
4	20040001	20090000	0.250937	LOC102402480
4	20040001	20090000	0.250937	LOC102402803
4	20040001	20090000	0.250937	CLEC2B
4	20060001	20110000	0.155202	LOC102402803
4	20060001	20110000	0.155202	CLEC2B
4	20260001	20310000	0.103319	CLEC1B
4	20260001	20310000	0.103319	CLEC9A
4	20280001	20330000	0.100961	CLEC9A
4	20280001	20330000	0.100961	CLEC7A
4	21400001	21450000	0.109204	LOC102393160
4	21400001	21450000	0.109204	LOC102393477
4	21420001	21470000	0.106493	LOC102393477
4	21440001	21490000	0.0979155	LOC102393477
4	21440001	21490000	0.0979155	LOC102393796
4	25620001	25670000	0.114964	PTPRO
4	25640001	25690000	0.104791	PTPRO
4	25880001	25930000	0.105416	EPS8
4	25900001	25950000	0.151582	EPS8
4	25920001	25970000	0.144601	EPS8
4	25940001	25990000	0.148106	EPS8
4	25960001	26010000	0.133774	EPS8
4	26080001	26130000	0.139915	STRAP
4	26100001	26150000	0.119322	LOC112584806
4	26100001	26150000	0.119322	STRAP
4	28880001	28930000	0.108704	LOC112584499
4	28900001	28950000	0.142734	LOC112584499
4	33940001	33990000	0.104603	SOX5
4	35100001	35150000	0.110485	BCAT1
4	35120001	35170000	0.131525	BCAT1
4	35140001	35190000	0.115526	LOC112584507
4	35140001	35190000	0.115526	BCAT1
4	35160001	35210000	0.0970972	LOC112584507
4	35160001	35210000	0.0970972	BCAT1
4	35180001	35230000	0.117911	LOC112584507
4	35180001	35230000	0.117911	BCAT1
4	35980001	36030000	0.106954	LOC112584382
4	36560001	36610000	0.105331	LOC112584510
4	36560001	36610000	0.105331	SSPN
4	36580001	36630000	0.116132	LOC112584510
4	38140001	38190000	0.123565	REP15
4	38140001	38190000	0.123565	MRPS35
4	38160001	38210000	0.179435	MANSC4
4	38160001	38210000	0.179435	MRPS35
4	38180001	38230000	0.177623	MANSC4
4	38180001	38230000	0.177623	MRPS35
4	38180001	38230000	0.177623	KLHL42
4	38200001	38250000	0.0984981	MANSC4
4	38200001	38250000	0.0984981	KLHL42
4	40000001	40050000	0.124819	ERGIC2
4	40000001	40050000	0.124819	FAR2
4	42760001	42810000	0.11063	FGD4
4	42780001	42830000	0.115202	FGD4
4	45100001	45150000	0.0989025	CACNG2
4	47540001	47590000	0.149439	LARGE1
4	47560001	47610000	0.133127	LARGE1
4	47580001	47630000	0.125287	LARGE1
4	52420001	52470000	0.153551	NT5DC3
4	52420001	52470000	0.153551	LOC102404511
4	52440001	52490000	0.115915	NT5DC3
4	52440001	52490000	0.115915	LOC102404511
4	52620001	52670000	0.146749	STAB2
4	52640001	52690000	0.155212	STAB2
4	52660001	52710000	0.10154	STAB2
4	53260001	53310000	0.10019	PAH
4	53300001	53350000	0.11103	PAH
4	53320001	53370000	0.118622	LOC112584533
4	53320001	53370000	0.118622	PAH
4	55500001	55550000	0.105449	LOC112584541
4	55500001	55550000	0.105449	NR1H4
4	55520001	55570000	0.114172	LOC112584541
4	55520001	55570000	0.114172	NR1H4
4	59860001	59910000	0.146274	NTN4
4	59880001	59930000	0.180398	NTN4
4	59900001	59950000	0.125477	NTN4
4	67600001	67650000	0.131469	LOC102393518
4	67620001	67670000	0.103175	LOC102393518
4	70420001	70470000	0.110774	SRGAP1
4	70440001	70490000	0.118929	SRGAP1
4	70700001	70750000	0.110392	C4H12orf66
4	70720001	70770000	0.108488	C4H12orf66
4	70720001	70770000	0.108488	LOC102404498
4	74680001	74730000	0.0974945	IL26
4	74700001	74750000	0.140886	IL22
4	74700001	74750000	0.140886	IL26
4	74720001	74770000	0.123478	IL22
4	74740001	74790000	0.110185	MDM1
4	74780001	74830000	0.102184	MDM1
4	74780001	74830000	0.102184	LOC112584568
4	77120001	77170000	0.106764	TRNAC-GCA
4	77120001	77170000	0.106764	KCNMB4
4	77140001	77190000	0.122203	TRNAC-GCA
4	77140001	77190000	0.122203	KCNMB4
4	77140001	77190000	0.122203	PTPRB
4	77160001	77210000	0.112066	TRNAC-ACA
4	77160001	77210000	0.112066	KCNMB4
4	77160001	77210000	0.112066	PTPRB
4	77760001	77810000	0.113614	CPNE8
4	77780001	77830000	0.120071	CPNE8
4	77800001	77850000	0.0973468	CPNE8
4	78800001	78850000	0.0978487	C4H12orf40
4	79100001	79150000	0.168317	SLC2A13
4	79120001	79170000	0.240603	SLC2A13
4	79140001	79190000	0.158798	SLC2A13
4	79240001	79290000	0.159223	SLC2A13
4	79260001	79310000	0.114622	SLC2A13
4	79520001	79570000	0.0993323	LRRK2
4	81000001	81050000	0.11071	PDZRN4
4	81020001	81070000	0.176093	PDZRN4
4	83700001	83750000	0.10843	TMEM117
4	88820001	88870000	0.119018	LOC102415196
4	88820001	88870000	0.119018	LOC102415855
4	88900001	88950000	0.100738	LOC102413548
4	88900001	88950000	0.100738	LOC102416501
4	88900001	88950000	0.100738	LOC112584836
4	88900001	88950000	0.100738	LOC102389061
4	88920001	88970000	0.120887	LOC112584836
4	88920001	88970000	0.120887	LOC102389061
4	89100001	89150000	0.111355	LALBA
4	92340001	92390000	0.100453	ANKRD33
4	92340001	92390000	0.100453	LOC112584604
4	92340001	92390000	0.100453	ACVRL1
4	93440001	93490000	0.10076	ZNF740
4	93440001	93490000	0.10076	ITGB7
4	93440001	93490000	0.10076	CSAD
4	93640001	93690000	0.124069	LOC112584609
4	93640001	93690000	0.124069	SP1
4	93660001	93710000	0.16966	LOC112584610
4	93660001	93710000	0.16966	SP1
4	93660001	93710000	0.16966	AMHR2
4	93680001	93730000	0.140905	LOC112584610
4	93680001	93730000	0.140905	PRR13
4	93680001	93730000	0.140905	SP1
4	93680001	93730000	0.140905	AMHR2
4	94480001	94530000	0.125058	NFE2
4	94480001	94530000	0.125058	HNRNPA1
4	94480001	94530000	0.125058	CBX5
4	94500001	94550000	0.111377	NFE2
4	94500001	94550000	0.111377	HNRNPA1
4	94500001	94550000	0.111377	CBX5
4	94660001	94710000	0.136354	GTSF1
4	94680001	94730000	0.150793	GTSF1
4	94680001	94730000	0.150793	NCKAP1L
4	94700001	94750000	0.135919	NCKAP1L
4	94820001	94870000	0.112109	LOC102399155
4	96280001	96330000	0.0969837	PLXNC1
4	96340001	96390000	0.103577	LOC112584623
4	96340001	96390000	0.103577	PLXNC1
4	103620001	103670000	0.101284	LOC112584642
4	103640001	103690000	0.128533	LOC112584642
4	103660001	103710000	0.135048	LOC112584642
4	103680001	103730000	0.100618	LOC112584642
4	103700001	103750000	0.101561	LOC112584642
4	103720001	103770000	0.0992863	LOC112584642
4	109000001	109050000	0.103575	PPFIA2
4	112780001	112830000	0.119003	NAV3
4	118640001	118690000	0.102285	TMEM19
4	118640001	118690000	0.102285	RAB21
4	118660001	118710000	0.101412	TMEM19
4	119100001	119150000	0.1487	TSPAN8
4	119120001	119170000	0.141947	TSPAN8
4	119140001	119190000	0.129973	TSPAN8
4	119700001	119750000	0.106327	LOC112584360
4	119760001	119810000	0.101402	LOC102391955
4	119760001	119810000	0.101402	LOC102391624
4	119780001	119830000	0.105692	LOC102391955
4	119780001	119830000	0.105692	LOC102391624
4	119780001	119830000	0.105692	LOC102391296
4	119800001	119850000	0.103874	LOC102391955
4	119800001	119850000	0.103874	LOC102391624
4	119800001	119850000	0.103874	LOC102391296
4	120420001	120470000	0.128375	LOC112584651
4	120440001	120490000	0.098903	LOC112584651
4	121820001	121870000	0.111956	GALNT2
4	121840001	121890000	0.101832	PGBD5
4	125120001	125170000	0.128373	LOC112584658
4	125140001	125190000	0.181086	MAP10
4	125160001	125210000	0.200174	MAP10
4	125180001	125230000	0.120109	MAP10
4	128880001	128930000	0.126764	ACTN2
4	128880001	128930000	0.126764	MTR
4	128900001	128950000	0.226743	MTR
4	128920001	128970000	0.188932	MTR
4	128940001	128990000	0.17383	TRNAE-UUC
4	128940001	128990000	0.17383	MTR
4	128960001	129010000	0.130295	TRNAE-UUC
4	128960001	129010000	0.130295	MTR
4	128980001	129030000	0.184253	MTR
4	129000001	129050000	0.169557	MTR
4	129020001	129070000	0.117983	LOC112584668
4	129020001	129070000	0.117983	MTR
4	131300001	131350000	0.104097	LOC112584365
4	131320001	131370000	0.180601	LOC112584365
4	131340001	131390000	0.209899	LOC112584365
4	131360001	131410000	0.158633	LOC112584365
4	131360001	131410000	0.158633	LOC102392518
4	131600001	131650000	0.101722	CHRM3
4	131620001	131670000	0.108198	CHRM3
4	131640001	131690000	0.160372	CHRM3
4	131660001	131710000	0.190639	CHRM3
4	131680001	131730000	0.153205	CHRM3
4	131740001	131790000	0.150446	CHRM3
4	131760001	131810000	0.121144	CHRM3
4	131780001	131830000	0.131733	CHRM3
4	133200001	133250000	0.103165	LOC112584675
4	133200001	133250000	0.103165	LOC112584676
4	133200001	133250000	0.103165	FXYD4
4	133200001	133250000	0.103165	HNRNPF
4	139060001	139110000	0.102343	REEP3
4	146140001	146190000	0.0969753	ADAMTS14
4	146680001	146730000	0.0993974	UNC5B
4	146700001	146750000	0.106628	UNC5B
4	147300001	147350000	0.110426	PSAP
4	147320001	147370000	0.10344	PSAP
4	150460001	150510000	0.190675	ZNF503
4	150460001	150510000	0.190675	LOC112584743
4	150460001	150510000	0.190675	LOC112584742
4	150480001	150530000	0.139138	ZNF503
4	150480001	150530000	0.139138	LOC112584742
4	150480001	150530000	0.139138	LRMDA
4	150500001	150550000	0.148359	LRMDA
4	150520001	150570000	0.161155	LRMDA
4	150540001	150590000	0.244804	LRMDA
4	150560001	150610000	0.264744	LRMDA
4	150580001	150630000	0.297817	LRMDA
4	150600001	150650000	0.267909	LRMDA
4	150620001	150670000	0.105074	LRMDA
4	150720001	150770000	0.0971815	LRMDA
4	151420001	151470000	0.157178	LRMDA
4	151440001	151490000	0.171826	LRMDA
4	151460001	151510000	0.12679	LOC112584781
4	151460001	151510000	0.12679	LRMDA
4	151900001	151950000	0.196587	TRNAC-GCA
4	151920001	151970000	0.177618	TRNAC-GCA
4	151940001	151990000	0.107787	TRNAC-GCA
4	151940001	151990000	0.107787	KCNMA1
4	155680001	155730000	0.106682	LOC102415088
4	155700001	155750000	0.132198	LOC102415088
4	156500001	156550000	0.112466	TRNAW-CCA
4	156500001	156550000	0.112466	NRG3
4	156520001	156570000	0.0987216	NRG3
4	157240001	157290000	0.109394	NRG3
4	157420001	157470000	0.133374	LOC112584745
4	157420001	157470000	0.133374	NRG3
4	157440001	157490000	0.143691	LOC112584745
4	157440001	157490000	0.143691	NRG3
4	157460001	157510000	0.137788	LOC112584745
4	157460001	157510000	0.137788	NRG3
4	157480001	157530000	0.110205	LOC112584745
4	157500001	157550000	0.12361	LOC112584745
4	161080001	161130000	0.121454	SYT15
4	161080001	161130000	0.121454	SHLD2
4	161100001	161150000	0.0983868	GPRIN2
4	161100001	161150000	0.0983868	SYT15
4	161100001	161150000	0.0983868	SHLD2
5	2500001	2550000	0.102581	LOC112585027
5	2520001	2570000	0.117162	LOC112585027
5	2540001	2590000	0.149151	LOC112585027
5	3900001	3950000	0.135191	NEK7
5	3920001	3970000	0.179787	NEK7
5	9740001	9790000	0.0972571	PPP2R5A
5	9760001	9810000	0.101298	PPP2R5A
5	9760001	9810000	0.101298	TMEM206
5	11680001	11730000	0.124978	SMYD2
5	12900001	12950000	0.131106	PLA2G4A
5	12920001	12970000	0.101723	PLA2G4A
5	13520001	13570000	0.101505	ODR4
5	13520001	13570000	0.101505	TPR
5	13580001	13630000	0.128759	TPR
5	13600001	13650000	0.143072	PRG4
5	13600001	13650000	0.143072	LOC102395309
5	13600001	13650000	0.143072	TPR
5	13620001	13670000	0.108117	PRG4
5	13620001	13670000	0.108117	LOC102395309
5	13620001	13670000	0.108117	TPR
5	14520001	14570000	0.1121	TRNAG-CCC
5	14840001	14890000	0.130625	TRMT1L
5	14840001	14890000	0.130625	SWT1
5	16180001	16230000	0.0986111	TRNAC-GCA
5	16180001	16230000	0.0986111	RGL1
5	16500001	16550000	0.113051	SMG7
5	16500001	16550000	0.113051	NMNAT2
5	16520001	16570000	0.105856	SMG7
5	16520001	16570000	0.105856	NMNAT2
5	16560001	16610000	0.0991651	NMNAT2
5	16620001	16670000	0.10547	NMNAT2
5	16640001	16690000	0.121852	NMNAT2
5	16660001	16710000	0.104343	LOC102394090
5	16660001	16710000	0.104343	NMNAT2
5	17680001	17730000	0.138883	LOC112584969
5	17700001	17750000	0.111913	LOC112577737
5	17720001	17770000	0.121554	LOC112577737
5	17740001	17790000	0.112428	LOC112577737
5	17760001	17810000	0.112438	LOC102413854
5	18060001	18110000	0.147455	LOC102413322
5	18060001	18110000	0.147455	CACNA1E
5	18080001	18130000	0.147373	LOC102413322
5	18080001	18130000	0.147373	CACNA1E
5	18100001	18150000	0.144681	LOC102413322
5	18100001	18150000	0.144681	CACNA1E
5	18120001	18170000	0.178526	CACNA1E
5	18140001	18190000	0.117772	CACNA1E
5	18260001	18310000	0.156531	CACNA1E
5	18280001	18330000	0.197608	CACNA1E
5	18300001	18350000	0.197177	CACNA1E
5	18320001	18370000	0.195295	CACNA1E
5	18340001	18390000	0.187927	CACNA1E
5	18360001	18410000	0.129583	CACNA1E
5	18380001	18430000	0.0975287	CACNA1E
5	18420001	18470000	0.100624	CACNA1E
5	20700001	20750000	0.101598	RALGPS2
5	21460001	21510000	0.101481	RASAL2
5	21480001	21530000	0.110992	RASAL2
5	21660001	21710000	0.165041	SEC16B
5	21680001	21730000	0.158966	SEC16B
5	21680001	21730000	0.158966	LOC102402231
5	22720001	22770000	0.103676	ASTN1
5	25900001	25950000	0.10235	CENPL
5	25900001	25950000	0.10235	KLHL20
5	25920001	25970000	0.102867	KLHL20
5	26140001	26190000	0.120877	PRDX6
5	26140001	26190000	0.120877	AADACL3
5	26160001	26210000	0.156614	AADACL3
5	26180001	26230000	0.168539	AADACL3
5	26200001	26250000	0.136642	AADACL3
5	31300001	31350000	0.111178	PRDM16
5	31320001	31370000	0.126739	PRDM16
5	31340001	31390000	0.114026	PRDM16
5	31440001	31490000	0.100568	LOC112585248
5	31440001	31490000	0.100568	ARHGEF16
5	31440001	31490000	0.100568	PRDM16
5	31460001	31510000	0.195145	LOC112585248
5	31460001	31510000	0.195145	ARHGEF16
5	31460001	31510000	0.195145	PRDM16
5	31480001	31530000	0.223189	LOC112585248
5	31480001	31530000	0.223189	ARHGEF16
5	31480001	31530000	0.223189	MEGF6
5	31500001	31550000	0.233282	ARHGEF16
5	31500001	31550000	0.233282	MEGF6
5	31520001	31570000	0.248913	MEGF6
5	31540001	31590000	0.292379	MEGF6
5	31560001	31610000	0.261432	MEGF6
5	31580001	31630000	0.113915	TPRG1L
5	31580001	31630000	0.113915	MEGF6
5	32520001	32570000	0.119149	AJAP1
5	32540001	32590000	0.106141	AJAP1
5	35520001	35570000	0.136807	UTS2
5	35520001	35570000	0.136807	PER3
5	35540001	35590000	0.104251	UTS2
5	39900001	39950000	0.098246	DHRS3
5	39920001	39970000	0.0998958	DHRS3
5	39920001	39970000	0.0998958	LOC102405154
5	41160001	41210000	0.105115	PIGC
5	41160001	41210000	0.105115	C5H1orf105
5	41160001	41210000	0.105115	DNM3
5	41340001	41390000	0.121955	DNM3
5	41360001	41410000	0.135748	DNM3
5	41380001	41430000	0.107948	DNM3
5	42140001	42190000	0.115263	FMO4
5	42160001	42210000	0.10165	FMO4
5	43280001	43330000	0.234625	METTL11B
5	43300001	43350000	0.227591	METTL11B
5	43320001	43370000	0.282803	METTL11B
5	43340001	43390000	0.277315	METTL11B
5	43360001	43410000	0.147769	LOC112585368
5	43360001	43410000	0.147769	KIFAP3
5	43380001	43430000	0.106128	LOC112585368
5	43380001	43430000	0.106128	KIFAP3
5	44640001	44690000	0.136424	LOC102390845
5	48600001	48650000	0.133692	CATSPERE
5	48600001	48650000	0.133692	DESI2
5	52460001	52510000	0.117671	TMEM63A
5	52460001	52510000	0.117671	EPHX1
5	54480001	54530000	0.115157	CCDC185
5	54500001	54550000	0.11655	CCDC185
5	54500001	54550000	0.11655	SUSD4
5	57840001	57890000	0.108873	EPRS
5	57860001	57910000	0.11746	SLC30A10
5	57860001	57910000	0.11746	EPRS
5	57880001	57930000	0.120961	SLC30A10
5	57900001	57950000	0.105988	SLC30A10
5	61340001	61390000	0.11958	ESRRG
5	61360001	61410000	0.120293	ESRRG
5	62080001	62130000	0.0986134	LOC102416484
5	66100001	66150000	0.111891	BRINP3
5	66120001	66170000	0.148944	BRINP3
5	66140001	66190000	0.105178	BRINP3
5	74920001	74970000	0.160418	KCNT2
5	74940001	74990000	0.160366	KCNT2
5	74960001	75010000	0.0986855	KCNT2
5	75880001	75930000	0.109019	LOC112584983
5	75880001	75930000	0.109019	LOC112584984
5	75880001	75930000	0.109019	LOC102389890
5	81440001	81490000	0.141536	LOC112585260
5	81440001	81490000	0.141536	LOC102407446
5	82320001	82370000	0.101953	GRM5
5	82340001	82390000	0.116103	GRM5
5	82360001	82410000	0.120014	GRM5
5	82840001	82890000	0.108309	GRM5
5	85300001	85350000	0.0987686	PICALM
5	85760001	85810000	0.108814	DLG2
5	85780001	85830000	0.118662	DLG2
5	85800001	85850000	0.143484	DLG2
5	86180001	86230000	0.0998805	DLG2
5	86200001	86250000	0.134675	DLG2
5	86220001	86270000	0.150736	DLG2
5	86240001	86290000	0.176467	DLG2
5	86260001	86310000	0.179961	DLG2
5	86280001	86330000	0.174758	DLG2
5	86300001	86350000	0.148102	DLG2
5	86320001	86370000	0.128574	DLG2
5	86340001	86390000	0.110633	DLG2
5	86360001	86410000	0.121041	DLG2
5	86380001	86430000	0.103124	DLG2
5	99380001	99430000	0.150648	LOC112585157
5	99380001	99430000	0.150648	NELL1
5	99400001	99450000	0.123039	NELL1
5	99480001	99530000	0.128108	NELL1
5	99500001	99550000	0.150895	NELL1
5	100040001	100090000	0.113217	PRMT3
5	100060001	100110000	0.118122	PRMT3
5	100080001	100130000	0.104814	PRMT3
5	100100001	100150000	0.109169	PRMT3
5	100120001	100170000	0.106541	PRMT3
5	100140001	100190000	0.104532	PRMT3
5	100160001	100210000	0.0989077	PRMT3
5	100200001	100250000	0.104326	LOC102404153
5	100200001	100250000	0.104326	HTATIP2
5	100200001	100250000	0.104326	PRMT3
5	100240001	100290000	0.100762	LOC102404153
5	101460001	101510000	0.20389	ZDHHC13
5	101480001	101530000	0.191658	LOC102407062
5	101500001	101550000	0.110123	LOC102407062
5	102160001	102210000	0.0981096	LOC112585166
5	102160001	102210000	0.0981096	LOC102406794
5	102160001	102210000	0.0981096	LOC102409057
5	106700001	106750000	0.11112	LOC112585175
5	106720001	106770000	0.139006	LOC112585175
5	107840001	107890000	0.110649	ETS1
5	107900001	107950000	0.291099	LOC102390379
5	107900001	107950000	0.291099	FLI1
5	107920001	107970000	0.226799	LOC102390379
5	107920001	107970000	0.226799	FLI1
5	107940001	107990000	0.142653	LOC102390379
5	107940001	107990000	0.142653	FLI1
5	112340001	112390000	0.105937	LOC112585184
5	112340001	112390000	0.105937	ZBTB44
5	117460001	117510000	0.143498	LOC112585201
5	117460001	117510000	0.143498	EEF1G
5	117460001	117510000	0.143498	TUT1
5	117460001	117510000	0.143498	TRNAG-UCC
5	117460001	117510000	0.143498	LOC102399375
5	117460001	117510000	0.143498	MTA2
5	117480001	117530000	0.169098	EEF1G
5	117480001	117530000	0.169098	TUT1
5	117480001	117530000	0.169098	TRNAG-UCC
5	117480001	117530000	0.169098	LOC102399375
5	117480001	117530000	0.169098	ROM1
5	117480001	117530000	0.169098	B3GAT3
5	117480001	117530000	0.169098	MTA2
5	117480001	117530000	0.169098	EML3
5	117500001	117550000	0.177374	TUT1
5	117500001	117550000	0.177374	LOC102399375
5	117500001	117550000	0.177374	ROM1
5	117500001	117550000	0.177374	B3GAT3
5	117500001	117550000	0.177374	INTS5
5	117500001	117550000	0.177374	MTA2
5	117500001	117550000	0.177374	EML3
5	117500001	117550000	0.177374	GANAB
5	117520001	117570000	0.176554	ROM1
5	117520001	117570000	0.176554	B3GAT3
5	117520001	117570000	0.176554	INTS5
5	117520001	117570000	0.176554	C5H11orf98
5	117520001	117570000	0.176554	LOC112585313
5	117520001	117570000	0.176554	LOC102395334
5	117520001	117570000	0.176554	EML3
5	117520001	117570000	0.176554	GANAB
5	117520001	117570000	0.176554	CSKMT
5	117520001	117570000	0.176554	UBXN1
5	117540001	117590000	0.137864	INTS5
5	117540001	117590000	0.137864	C5H11orf98
5	117540001	117590000	0.137864	LOC112585313
5	117540001	117590000	0.137864	LOC102395334
5	117540001	117590000	0.137864	LRRN4CL
5	117540001	117590000	0.137864	GANAB
5	117540001	117590000	0.137864	CSKMT
5	117540001	117590000	0.137864	BSCL2
5	117540001	117590000	0.137864	UBXN1
5	117560001	117610000	0.101242	C5H11orf98
5	117560001	117610000	0.101242	LOC112585313
5	117560001	117610000	0.101242	LOC102395334
5	117560001	117610000	0.101242	LRRN4CL
5	117560001	117610000	0.101242	GNG3
5	117560001	117610000	0.101242	CSKMT
5	117560001	117610000	0.101242	BSCL2
5	117560001	117610000	0.101242	HNRNPUL2
5	117560001	117610000	0.101242	UBXN1
5	117620001	117670000	0.100787	ZBTB3
5	117620001	117670000	0.100787	POLR2G
5	117620001	117670000	0.100787	TMEM179B
5	117620001	117670000	0.100787	TMEM223
5	117620001	117670000	0.100787	TAF6L
5	117620001	117670000	0.100787	NXF1
5	117640001	117690000	0.099466	POLR2G
5	117640001	117690000	0.099466	TMEM179B
5	117640001	117690000	0.099466	TMEM223
5	117640001	117690000	0.099466	TAF6L
5	117640001	117690000	0.099466	NXF1
5	117640001	117690000	0.099466	STX5
5	117660001	117710000	0.106762	TMEM179B
5	117660001	117710000	0.106762	TMEM223
5	117660001	117710000	0.106762	LOC112585202
5	117660001	117710000	0.106762	WDR74
5	117660001	117710000	0.106762	TAF6L
5	117660001	117710000	0.106762	NXF1
5	117660001	117710000	0.106762	STX5
5	117680001	117730000	0.108201	LOC112585202
5	117680001	117730000	0.108201	WDR74
5	117680001	117730000	0.108201	LOC112585349
5	117680001	117730000	0.108201	LOC102413176
5	117680001	117730000	0.108201	LOC112585307
5	117680001	117730000	0.108201	LOC112585306
5	117680001	117730000	0.108201	LOC112585304
5	117680001	117730000	0.108201	LOC112585300
5	117680001	117730000	0.108201	LOC112585308
5	117680001	117730000	0.108201	LOC112585301
5	117680001	117730000	0.108201	LOC112585302
5	117680001	117730000	0.108201	LOC112585303
5	117680001	117730000	0.108201	LOC112585297
5	117680001	117730000	0.108201	SLC3A2
5	117680001	117730000	0.108201	STX5
5	118120001	118170000	0.103527	LOC102409543
5	118120001	118170000	0.103527	LOC102394063
5	119180001	119230000	0.151654	FKBP2
5	119180001	119230000	0.151654	PPP1R14B
5	119180001	119230000	0.151654	TRNAA-UGC
5	119180001	119230000	0.151654	BAD
5	119180001	119230000	0.151654	KCNK4
5	119180001	119230000	0.151654	VEGFB
5	119180001	119230000	0.151654	PLCB3
5	119180001	119230000	0.151654	GPR137
5	119200001	119250000	0.196917	TRNAA-UGC
5	119200001	119250000	0.196917	BAD
5	119200001	119250000	0.196917	KCNK4
5	119200001	119250000	0.196917	CATSPERZ
5	119200001	119250000	0.196917	TRMT112
5	119200001	119250000	0.196917	PLCB3
5	119200001	119250000	0.196917	GPR137
5	119200001	119250000	0.196917	ESRRA
5	119220001	119270000	0.138964	BAD
5	119220001	119270000	0.138964	KCNK4
5	119220001	119270000	0.138964	CATSPERZ
5	119220001	119270000	0.138964	TRMT112
5	119220001	119270000	0.138964	PRDX5
5	119220001	119270000	0.138964	GPR137
5	119220001	119270000	0.138964	ESRRA
5	119220001	119270000	0.138964	CCDC88B
5	119860001	119910000	0.129937	ARL2
5	119860001	119910000	0.129937	SNX15
5	119860001	119910000	0.129937	SAC3D1
5	119860001	119910000	0.129937	NAALADL1
5	119880001	119930000	0.152323	SNX15
5	119880001	119930000	0.152323	SAC3D1
5	119880001	119930000	0.152323	NAALADL1
5	119880001	119930000	0.152323	LOC102411827
5	120060001	120110000	0.0971316	LOC102405494
5	120060001	120110000	0.0971316	SLC22A20P
5	120060001	120110000	0.0971316	CAPN1
5	120080001	120130000	0.101336	LOC102405494
5	120080001	120130000	0.101336	SLC22A20P
5	120080001	120130000	0.101336	POLA2
5	122020001	122070000	0.130215	LOC102395607
5	122020001	122070000	0.130215	LOC102392703
5	122020001	122070000	0.130215	NUDT8
5	122020001	122070000	0.130215	NDUFV1
5	122020001	122070000	0.130215	TBX10
5	122400001	122450000	0.0975387	TRNAG-CCC
5	122400001	122450000	0.0975387	LRP5
5	122420001	122470000	0.112275	TRNAG-CCC
5	122420001	122470000	0.112275	LRP5
5	122440001	122490000	0.128932	TRNAG-CCC
5	122440001	122490000	0.128932	LRP5
5	122460001	122510000	0.106245	LRP5
5	122480001	122530000	0.111144	TRNAA-AGC
5	122480001	122530000	0.111144	LRP5
5	122480001	122530000	0.111144	PPP6R3
5	122500001	122550000	0.123921	TRNAA-AGC
5	122500001	122550000	0.123921	LOC112585361
5	122500001	122550000	0.123921	LRP5
5	122500001	122550000	0.123921	PPP6R3
5	122520001	122570000	0.127914	LOC112585361
5	122520001	122570000	0.127914	PPP6R3
5	122540001	122590000	0.104552	PPP6R3
5	122580001	122630000	0.0971349	PPP6R3
5	122600001	122650000	0.128726	PPP6R3
5	122620001	122670000	0.108764	PPP6R3
5	122760001	122810000	0.12144	LOC112585235
5	122760001	122810000	0.12144	CPT1A
5	122780001	122830000	0.170566	LOC112585235
5	122780001	122830000	0.170566	CPT1A
5	124200001	124250000	0.0986586	SHANK2
5	127120001	127170000	0.115544	CEND1
5	127120001	127170000	0.115544	GATD1
5	127120001	127170000	0.115544	TALDO1
5	127120001	127170000	0.115544	LOC102401348
5	127120001	127170000	0.115544	LOC102401130
5	127120001	127170000	0.115544	SLC25A22
5	127120001	127170000	0.115544	EPS8L2
5	127140001	127190000	0.12261	TALDO1
5	127140001	127190000	0.12261	LOC102401348
5	127140001	127190000	0.12261	LOC102401130
5	127140001	127190000	0.12261	TMEM80
5	127140001	127190000	0.12261	EPS8L2
5	127140001	127190000	0.12261	DEAF1
5	127240001	127290000	0.0982525	IRF7
5	127240001	127290000	0.0982525	RASSF7
5	127240001	127290000	0.0982525	LMNTD2
5	127240001	127290000	0.0982525	CDHR5
5	127240001	127290000	0.0982525	PHRF1
6	1340001	1390000	0.146158	POU2F1
6	1360001	1410000	0.11624	LOC112585513
6	1360001	1410000	0.11624	POU2F1
6	3460001	3510000	0.15097	LMX1A
6	3480001	3530000	0.114613	LMX1A
6	7200001	7250000	0.106756	C6H1orf226
6	7220001	7270000	0.105137	C6H1orf226
6	7240001	7290000	0.128042	C6H1orf226
6	8300001	8350000	0.0997516	LOC112585524
6	8300001	8350000	0.0997516	F11R
6	9080001	9130000	0.100489	VANGL2
6	9140001	9190000	0.11126	NCSTN
6	9140001	9190000	0.11126	COPA
6	13940001	13990000	0.128879	NAXE
6	13940001	13990000	0.128879	GPATCH4
6	13940001	13990000	0.128879	TTC24
6	13940001	13990000	0.128879	IQGAP3
6	13960001	14010000	0.16158	TTC24
6	13960001	14010000	0.16158	IQGAP3
6	13980001	14030000	0.118307	LOC112585539
6	13980001	14030000	0.118307	IQGAP3
6	14060001	14110000	0.107773	MEF2D
6	14060001	14110000	0.107773	C6H1orf61
6	14080001	14130000	0.104471	C6H1orf61
6	19060001	19110000	0.108983	POGZ
6	19060001	19110000	0.108983	PSMB4
6	19720001	19770000	0.0968397	HORMAD1
6	19720001	19770000	0.0968397	GOLPH3L
6	20400001	20450000	0.104473	SF3B4
6	20400001	20450000	0.104473	BOLA1
6	20400001	20450000	0.104473	MTMR11
6	20400001	20450000	0.104473	SV2A
6	20420001	20470000	0.123413	BOLA1
6	20420001	20470000	0.123413	LOC102415072
6	20420001	20470000	0.123413	LOC102414738
6	20420001	20470000	0.123413	LOC102414399
6	20420001	20470000	0.123413	SV2A
6	20440001	20490000	0.14139	BOLA1
6	20440001	20490000	0.14139	LOC102415072
6	20440001	20490000	0.14139	LOC102414738
6	20440001	20490000	0.14139	LOC102414399
6	20440001	20490000	0.14139	LOC102414060
6	20440001	20490000	0.14139	LOC102413735
6	20440001	20490000	0.14139	LOC102413428
6	20440001	20490000	0.14139	LOC102412752
6	20440001	20490000	0.14139	LOC102413094
6	20440001	20490000	0.14139	LOC102411789
6	20460001	20510000	0.138049	LOC102414060
6	20460001	20510000	0.138049	LOC102413735
6	20460001	20510000	0.138049	LOC102413428
6	20460001	20510000	0.138049	LOC102412752
6	20460001	20510000	0.138049	LOC102413094
6	20460001	20510000	0.138049	LOC102412113
6	20460001	20510000	0.138049	LOC102411450
6	20460001	20510000	0.138049	LOC102411789
6	22960001	23010000	0.115793	LOC102411232
6	22980001	23030000	0.142827	LOC102411232
6	23000001	23050000	0.139561	LOC102411232
6	23000001	23050000	0.139561	NOTCH2
6	23020001	23070000	0.145533	LOC102411232
6	23020001	23070000	0.145533	NOTCH2
6	23040001	23090000	0.13086	NOTCH2
6	23080001	23130000	0.11006	NOTCH2
6	23100001	23150000	0.136619	NOTCH2
6	23120001	23170000	0.146767	NOTCH2
6	29980001	30030000	0.1077	LRIG2
6	30000001	30050000	0.118973	LRIG2
6	31740001	31790000	0.119144	LOC102399181
6	31740001	31790000	0.119144	LOC102399512
6	31760001	31810000	0.120006	LOC102399512
6	31920001	31970000	0.135017	LOC112585477
6	31940001	31990000	0.168104	LOC112585477
6	31940001	31990000	0.168104	CHI3L2
6	31960001	32010000	0.171859	LOC112585595
6	31960001	32010000	0.171859	CHI3L2
6	31980001	32030000	0.117203	LOC112585595
6	31980001	32030000	0.117203	DENND2D
6	31980001	32030000	0.117203	CHI3L2
6	32000001	32050000	0.12532	LOC112585595
6	32000001	32050000	0.12532	DENND2D
6	32000001	32050000	0.12532	CEPT1
6	32020001	32070000	0.148127	LOC112585595
6	32020001	32070000	0.148127	DENND2D
6	32020001	32070000	0.148127	CEPT1
6	32180001	32230000	0.112572	LRIF1
6	32200001	32250000	0.105929	LRIF1
6	32300001	32350000	0.110214	CD53
6	32320001	32370000	0.104193	LOC102411399
6	32320001	32370000	0.104193	CD53
6	32500001	32550000	0.287491	TRNAK-UUU
6	32520001	32570000	0.118598	TRNAK-UUU
6	32540001	32590000	0.142993	KCNA3
6	32560001	32610000	0.183747	KCNA3
6	32580001	32630000	0.190924	KCNA3
6	32620001	32670000	0.122304	KCNA2
6	32640001	32690000	0.113262	KCNA2
6	32720001	32770000	0.108682	KCNA10
6	32780001	32830000	0.197018	PROK1
6	32780001	32830000	0.197018	LOC102390023
6	32800001	32850000	0.204619	PROK1
6	32820001	32870000	0.169082	LAMTOR5
6	34720001	34770000	0.186205	LOC102389034
6	34740001	34790000	0.183189	LOC102389034
6	48180001	48230000	0.128307	TMEM56
6	48200001	48250000	0.14137	ALG14
6	48220001	48270000	0.105931	ALG14
6	48760001	48810000	0.126613	F3
6	48760001	48810000	0.126613	ABCD3
6	48780001	48830000	0.0998367	ABCD3
6	49500001	49550000	0.125768	BCAR3
6	49520001	49570000	0.101754	BCAR3
6	50080001	50130000	0.104764	TMED5
6	50080001	50130000	0.104764	CCDC18
6	50080001	50130000	0.104764	MTF2
6	51180001	51230000	0.100172	BRDT
6	51200001	51250000	0.130568	BRDT
6	51220001	51270000	0.11559	BRDT
6	51240001	51290000	0.107773	TGFBR3
6	52180001	52230000	0.0971309	LOC102393257
6	53080001	53130000	0.0974231	LRRC8D
6	53100001	53150000	0.122876	LRRC8D
6	53900001	53950000	0.0989697	LOC102398768
6	53900001	53950000	0.0989697	LOC102397482
6	66200001	66250000	0.104029	LOC112585819
6	66200001	66250000	0.104029	LOC112585643
6	66200001	66250000	0.104029	MIGA1
6	66220001	66270000	0.119351	LOC112585819
6	66220001	66270000	0.119351	LOC112585643
6	66220001	66270000	0.119351	MIGA1
6	66220001	66270000	0.119351	USP33
6	66700001	66750000	0.128876	AK5
6	66740001	66790000	0.211947	PIGK
6	66760001	66810000	0.144862	PIGK
6	67080001	67130000	0.137223	ST6GALNAC5
6	67100001	67150000	0.145514	ST6GALNAC5
6	67120001	67170000	0.107357	ST6GALNAC5
6	67140001	67190000	0.123269	ST6GALNAC5
6	67160001	67210000	0.183067	ST6GALNAC5
6	67180001	67230000	0.199719	ST6GALNAC5
6	67620001	67670000	0.098122	ST6GALNAC3
6	68400001	68450000	0.148047	LOC112585858
6	68400001	68450000	0.148047	LOC112585859
6	68400001	68450000	0.148047	LOC112585860
6	68400001	68450000	0.148047	RABGGTB
6	68400001	68450000	0.148047	MSH4
6	68420001	68470000	0.150751	LOC112585858
6	68420001	68470000	0.150751	LOC112585859
6	68420001	68470000	0.150751	LOC112585860
6	68420001	68470000	0.150751	RABGGTB
6	68420001	68470000	0.150751	ACADM
6	68420001	68470000	0.150751	MSH4
6	68440001	68490000	0.124926	LOC112585859
6	68440001	68490000	0.124926	LOC112585860
6	68440001	68490000	0.124926	RABGGTB
6	68440001	68490000	0.124926	ACADM
6	68460001	68510000	0.0971878	ACADM
6	72580001	72630000	0.101153	NEGR1
6	80960001	81010000	0.125341	ROR1
6	82260001	82310000	0.0979694	ANGPTL3
6	82260001	82310000	0.0979694	DOCK7
6	82280001	82330000	0.168337	ANGPTL3
6	82280001	82330000	0.168337	DOCK7
6	82300001	82350000	0.111453	ANGPTL3
6	82300001	82350000	0.111453	DOCK7
6	82520001	82570000	0.0994158	KANK4
6	82540001	82590000	0.124181	KANK4
6	82560001	82610000	0.11743	KANK4
6	85200001	85250000	0.129801	LOC102411786
6	85220001	85270000	0.134361	LOC102411786
6	85400001	85450000	0.113407	LOC102410549
6	85400001	85450000	0.113407	LOC102409898
6	87820001	87870000	0.175553	DAB1
6	87840001	87890000	0.209514	DAB1
6	87860001	87910000	0.164567	DAB1
6	92240001	92290000	0.107394	DMRTB1
6	92580001	92630000	0.0986961	SLC1A7
6	92600001	92650000	0.0985051	SLC1A7
6	92600001	92650000	0.0985051	PODN
6	94420001	94470000	0.122212	TTC39A
6	94420001	94470000	0.122212	EPS15
6	94440001	94490000	0.143824	TTC39A
6	94440001	94490000	0.143824	RNF11
6	94460001	94510000	0.154817	TTC39A
6	94460001	94510000	0.154817	RNF11
6	94520001	94570000	0.107278	RNF11
6	95440001	95490000	0.10306	LOC112585675
6	95460001	95510000	0.101777	LOC112585675
6	95480001	95530000	0.100697	LOC112585675
6	95560001	95610000	0.152242	ELAVL4
6	95580001	95630000	0.204067	ELAVL4
6	95600001	95650000	0.2012	ELAVL4
6	95980001	96030000	0.108323	AGBL4
6	96000001	96050000	0.120016	AGBL4
6	96220001	96270000	0.113343	LOC112585676
6	96220001	96270000	0.113343	AGBL4
6	96240001	96290000	0.139271	AGBL4
6	96260001	96310000	0.129076	AGBL4
6	96280001	96330000	0.126854	AGBL4
6	96300001	96350000	0.115727	AGBL4
6	96460001	96510000	0.100692	AGBL4
6	96500001	96550000	0.112763	AGBL4
6	96520001	96570000	0.144285	AGBL4
6	96540001	96590000	0.137571	AGBL4
6	96560001	96610000	0.135298	AGBL4
6	96580001	96630000	0.116464	AGBL4
6	96600001	96650000	0.162477	AGBL4
6	96620001	96670000	0.178537	AGBL4
6	96640001	96690000	0.130958	AGBL4
6	101420001	101470000	0.10351	KLF17
6	101760001	101810000	0.104999	ST3GAL3
6	101780001	101830000	0.176681	ST3GAL3
6	101800001	101850000	0.193809	KDM4A
6	101800001	101850000	0.193809	ST3GAL3
6	101820001	101870000	0.141678	KDM4A
6	101820001	101870000	0.141678	ST3GAL3
6	102060001	102110000	0.0996074	HYI
6	102060001	102110000	0.0996074	SZT2
6	104520001	104570000	0.122774	SCMH1
6	104540001	104590000	0.117884	SCMH1
6	104560001	104610000	0.123097	SCMH1
6	104580001	104630000	0.113151	SCMH1
6	104600001	104650000	0.123845	SCMH1
6	105800001	105850000	0.106008	HPCAL4
6	106100001	106150000	0.122923	KIAA0754
6	106100001	106150000	0.122923	MACF1
6	106120001	106170000	0.136628	MACF1
6	109240001	109290000	0.133086	AGO3
6	109260001	109310000	0.148679	AGO3
6	111740001	111790000	0.104131	CSMD2
6	111760001	111810000	0.192736	CSMD2
6	111780001	111830000	0.145231	ZSCAN20
6	111780001	111830000	0.145231	CSMD2
6	119800001	119850000	0.101001	HDLBP
6	119840001	119890000	0.108982	SEPT2
6	119840001	119890000	0.108982	LOC112585757
6	119840001	119890000	0.108982	HDLBP
6	119840001	119890000	0.108982	FARP2
6	119860001	119910000	0.113442	SEPT2
6	119860001	119910000	0.113442	LOC112585757
6	119860001	119910000	0.113442	FARP2
6	119880001	119930000	0.10101	SEPT2
6	119880001	119930000	0.10101	FARP2
6	119980001	120030000	0.109068	STK25
6	119980001	120030000	0.109068	LOC112585758
6	119980001	120030000	0.109068	BOK
6	119980001	120030000	0.109068	FARP2
6	120000001	120050000	0.106702	LOC112585758
6	120000001	120050000	0.106702	LOC102400099
6	120000001	120050000	0.106702	BOK
6	120000001	120050000	0.106702	THAP4
7	6720001	6770000	0.140588	BST1
7	6740001	6790000	0.144719	LOC102399857
7	6740001	6790000	0.144719	BST1
7	6760001	6810000	0.132664	LOC102399857
7	6780001	6830000	0.154954	FBXL5
7	6800001	6850000	0.16991	FBXL5
7	7080001	7130000	0.109926	C1QTNF7
7	13280001	13330000	0.211909	MSX1
7	13300001	13350000	0.147779	MSX1
7	22340001	22390000	0.125968	CFAP299
7	22360001	22410000	0.123845	CFAP299
7	22380001	22430000	0.116128	CFAP299
7	22400001	22450000	0.102877	TRNAG-CCC
7	22400001	22450000	0.102877	CFAP299
7	26380001	26430000	0.1024	FAM47E
7	26400001	26450000	0.141957	FAM47E
7	26780001	26830000	0.139302	SDAD1
7	26780001	26830000	0.139302	NAAA
7	26800001	26850000	0.134629	NAAA
7	26800001	26850000	0.134629	PPEF2
7	26820001	26870000	0.142393	NAAA
7	26820001	26870000	0.142393	PPEF2
7	26840001	26890000	0.141033	PPEF2
7	26860001	26910000	0.122252	PPEF2
7	26880001	26930000	0.104998	LOC112586307
7	26880001	26930000	0.104998	LOC112586164
7	26880001	26930000	0.104998	PPEF2
7	26900001	26950000	0.156669	LOC112586307
7	26900001	26950000	0.156669	LOC112586164
7	26920001	26970000	0.17627	LOC112586164
7	26920001	26970000	0.17627	USO1
7	26940001	26990000	0.112061	USO1
7	28600001	28650000	0.117984	LOC102415247
7	28620001	28670000	0.125686	LOC102415247
7	28620001	28670000	0.125686	LOC102414909
7	28640001	28690000	0.119917	LOC102415247
7	28640001	28690000	0.119917	LOC102414909
7	28640001	28690000	0.119917	PPBP
7	28660001	28710000	0.104002	LOC102414909
7	28660001	28710000	0.104002	PPBP
7	28660001	28710000	0.104002	CXCL6
7	28660001	28710000	0.104002	LOC102413257
7	28680001	28730000	0.0971447	CXCL6
7	28680001	28730000	0.0971447	LOC102413257
7	29400001	29450000	0.116906	LOC102395897
7	29420001	29470000	0.168076	LOC102396414
7	29440001	29490000	0.144494	LOC102396414
7	29640001	29690000	0.103583	LOC112586293
7	31660001	31710000	0.119469	LOC112586175
7	31660001	31710000	0.119469	AMTN
7	31680001	31730000	0.100798	MUC7
7	33320001	33370000	0.10395	LOC112586342
7	39720001	39770000	0.144321	ADGRL3
7	39740001	39790000	0.100263	ADGRL3
7	50920001	50970000	0.11893	CORIN
7	50940001	50990000	0.120569	CORIN
7	51100001	51150000	0.100881	CORIN
7	51100001	51150000	0.100881	ATP10D
7	51120001	51170000	0.165028	CORIN
7	51120001	51170000	0.165028	ATP10D
7	51140001	51190000	0.16192	ATP10D
7	51160001	51210000	0.136435	ATP10D
7	51180001	51230000	0.161432	ATP10D
7	51200001	51250000	0.159735	ATP10D
7	51220001	51270000	0.133962	ATP10D
7	51240001	51290000	0.108509	COMMD8
7	51240001	51290000	0.108509	ATP10D
7	51260001	51310000	0.103814	COMMD8
7	56880001	56930000	0.103576	LIMCH1
7	56900001	56950000	0.114554	LIMCH1
7	56920001	56970000	0.136816	LIMCH1
7	56940001	56990000	0.125812	LIMCH1
7	56960001	57010000	0.0999818	LIMCH1
7	57000001	57050000	0.103846	LIMCH1
7	60140001	60190000	0.0999532	TBC1D1
7	60160001	60210000	0.103055	TBC1D1
7	60400001	60450000	0.116436	LOC112586315
7	60400001	60450000	0.116436	RELL1
7	60420001	60470000	0.112733	LOC112586315
7	60420001	60470000	0.112733	RELL1
7	60440001	60490000	0.113797	RELL1
7	60440001	60490000	0.113797	C7H4orf19
7	60460001	60510000	0.0977271	RELL1
7	60460001	60510000	0.0977271	C7H4orf19
7	61600001	61650000	0.123109	DTHD1
7	61620001	61670000	0.163509	DTHD1
7	61640001	61690000	0.14465	DTHD1
7	61660001	61710000	0.112686	DTHD1
7	71040001	71090000	0.114157	LOC102391387
7	71040001	71090000	0.114157	STIM2
7	71060001	71110000	0.12692	STIM2
7	71420001	71470000	0.1044	TBC1D19
7	73260001	73310000	0.106515	DHX15
7	73280001	73330000	0.145219	DHX15
7	73300001	73350000	0.174566	DHX15
7	73320001	73370000	0.159595	DHX15
7	73340001	73390000	0.149353	DHX15
7	73360001	73410000	0.113582	DHX15
7	75100001	75150000	0.17483	LOC102399587
7	75120001	75170000	0.205197	LOC102399587
7	75140001	75190000	0.223302	LOC102399587
7	75160001	75210000	0.175745	LOC102399587
7	76360001	76410000	0.110659	KCNIP4
7	76940001	76990000	0.11725	KCNIP4
7	76960001	77010000	0.10706	KCNIP4
7	80560001	80610000	0.120269	IBSP
7	80580001	80630000	0.109018	IBSP
7	80580001	80630000	0.109018	MEPE
7	82340001	82390000	0.117521	METTL14
7	87240001	87290000	0.116323	ARSJ
7	87500001	87550000	0.114829	CAMK2D
7	87520001	87570000	0.119071	CAMK2D
7	87880001	87930000	0.112085	ANK2
7	87900001	87950000	0.101323	LOC112586284
7	87900001	87950000	0.101323	ANK2
7	90920001	90970000	0.119243	ELOVL6
7	91800001	91850000	0.130015	COL25A1
7	91820001	91870000	0.127731	COL25A1
7	91840001	91890000	0.110176	COL25A1
7	91860001	91910000	0.122567	COL25A1
7	91880001	91930000	0.170225	COL25A1
7	91900001	91950000	0.132797	COL25A1
7	91920001	91970000	0.135916	COL25A1
7	96040001	96090000	0.108578	LOC112586244
7	96060001	96110000	0.125446	LOC112586244
7	101900001	101950000	0.0973076	STPG2
7	107180001	107230000	0.109377	GRID2
7	107200001	107250000	0.118454	GRID2
7	115080001	115130000	0.0994856	BBS7
7	115280001	115330000	0.116731	ANXA5
7	115300001	115350000	0.151855	ANXA5
7	115320001	115370000	0.217894	ANXA5
7	115340001	115390000	0.219787	ANXA5
7	115540001	115590000	0.115237	LOC112586311
8	4860001	4910000	0.139056	GRB10
8	4880001	4930000	0.104512	GRB10
8	5800001	5850000	0.0976855	VWC2
8	9840001	9890000	0.112238	CDK6
8	9840001	9890000	0.112238	LOC112586437
8	9940001	9990000	0.100241	LOC112586437
8	10400001	10450000	0.126213	VPS50
8	16240001	16290000	0.0987957	NXPH1
8	20160001	20210000	0.109783	VWDE
8	21900001	21950000	0.112401	ETV1
8	21920001	21970000	0.14824	ETV1
8	21940001	21990000	0.100311	ETV1
8	25020001	25070000	0.112262	TSPAN13
8	26400001	26450000	0.16089	HDAC9
8	26420001	26470000	0.244648	HDAC9
8	26440001	26490000	0.301068	HDAC9
8	26460001	26510000	0.274962	HDAC9
8	26480001	26530000	0.242801	LOC112586702
8	26480001	26530000	0.242801	HDAC9
8	26500001	26550000	0.191267	LOC112586702
8	26500001	26550000	0.191267	HDAC9
8	26520001	26570000	0.171027	LOC112586702
8	26520001	26570000	0.171027	HDAC9
8	26540001	26590000	0.128795	HDAC9
8	26560001	26610000	0.136142	HDAC9
8	26580001	26630000	0.129095	HDAC9
8	26600001	26650000	0.10008	HDAC9
8	26880001	26930000	0.12987	HDAC9
8	26900001	26950000	0.116656	HDAC9
8	26920001	26970000	0.112979	HDAC9
8	27280001	27330000	0.118099	HDAC9
8	29080001	29130000	0.15335	ABCB5
8	29100001	29150000	0.179559	ABCB5
8	29120001	29170000	0.139726	ABCB5
8	29720001	29770000	0.100047	LOC102396450
8	29720001	29770000	0.100047	LOC112586463
8	30020001	30070000	0.0971185	SP4
8	30360001	30410000	0.105812	DNAH11
8	30380001	30430000	0.1192	DNAH11
8	30400001	30450000	0.103334	CDCA7L
8	30400001	30450000	0.103334	DNAH11
8	31980001	32030000	0.12132	TRNAC-GCA
8	31980001	32030000	0.12132	CCDC126
8	32000001	32050000	0.135524	TRNAC-GCA
8	32000001	32050000	0.135524	CCDC126
8	32020001	32070000	0.100263	CCDC126
8	32020001	32070000	0.100263	DBF4
8	35960001	36010000	0.163415	SEMA3A
8	35980001	36030000	0.149083	SEMA3A
8	36000001	36050000	0.144631	SEMA3A
8	40800001	40850000	0.105254	GNAI1
8	40820001	40870000	0.099666	GNAI1
8	40840001	40890000	0.113937	GNAI1
8	42120001	42170000	0.118404	MAGI2
8	42140001	42190000	0.16726	MAGI2
8	42160001	42210000	0.166565	MAGI2
8	42180001	42230000	0.146224	MAGI2
8	42580001	42630000	0.0991425	MAGI2
8	42600001	42650000	0.106823	MAGI2
8	42620001	42670000	0.10556	MAGI2
8	42640001	42690000	0.141142	MAGI2
8	42660001	42710000	0.104596	MAGI2
8	42760001	42810000	0.119373	LOC112586656
8	42760001	42810000	0.119373	MAGI2
8	42780001	42830000	0.164814	LOC112586656
8	42780001	42830000	0.164814	MAGI2
8	42800001	42850000	0.135579	LOC112586656
8	42800001	42850000	0.135579	MAGI2
8	42820001	42870000	0.136131	MAGI2
8	42840001	42890000	0.151419	MAGI2
8	42860001	42910000	0.191655	MAGI2
8	42880001	42930000	0.127004	MAGI2
8	47060001	47110000	0.115223	LOC102411864
8	47780001	47830000	0.0988021	PIK3CG
8	48780001	48830000	0.10047	DLD
8	48800001	48850000	0.117739	DLD
8	48800001	48850000	0.117739	LOC112586482
8	48800001	48850000	0.117739	LAMB1
8	51440001	51490000	0.117377	LOC102393989
8	51440001	51490000	0.117377	MET
8	51460001	51510000	0.155408	LOC102393989
8	51460001	51510000	0.155408	MET
8	51480001	51530000	0.113401	MET
8	53700001	53750000	0.191746	FOXP2
8	53720001	53770000	0.217164	FOXP2
8	53740001	53790000	0.167986	FOXP2
8	55200001	55250000	0.099993	GPR85
8	56600001	56650000	0.148229	IMMP2L
8	56620001	56670000	0.18782	IMMP2L
8	56640001	56690000	0.167735	IMMP2L
8	56660001	56710000	0.0978846	IMMP2L
8	56740001	56790000	0.121413	IMMP2L
8	56940001	56990000	0.16367	IMMP2L
8	56960001	57010000	0.200272	IMMP2L
8	56980001	57030000	0.190379	IMMP2L
8	57020001	57070000	0.16161	IMMP2L
8	57040001	57090000	0.240784	LRRN3
8	57040001	57090000	0.240784	IMMP2L
8	57060001	57110000	0.254483	LRRN3
8	57060001	57110000	0.254483	IMMP2L
8	57080001	57130000	0.21854	LRRN3
8	57080001	57130000	0.21854	IMMP2L
8	57100001	57150000	0.235086	LRRN3
8	57100001	57150000	0.235086	IMMP2L
8	57120001	57170000	0.207274	LRRN3
8	57120001	57170000	0.207274	IMMP2L
8	57140001	57190000	0.139544	IMMP2L
[truncated: 6,651 more rows]

## Sheet: Table S8
Supplementary Table S8 A summary of genes from XP-CLR in Xiling buffalo (compared to Mediterranean Buffalo).
Chrom	Starting position	Ending position	XP-CLR	Gene
1	7825549	7875549	8.19988	HGSNAT
1	7825549	7875549	8.19988	POMK
1	7825549	7875549	8.19988	FNTA
1	8375549	8425549	7.83231	DKK4
1	8375549	8425549	7.83231	IKBKB
1	8375549	8425549	7.83231	POLB
1	21075549	21125549	12.7059	TRNAC-GCA
1	21075549	21125549	12.7059	PRAG1
1	26025549	26075549	6.82722	MTUS1
1	29075549	29125549	9.88631	FAT1
1	31275549	31325549	25.5451	CDKN2AIP
1	31275549	31325549	25.5451	LOC112583701
1	31275549	31325549	25.5451	ING2
1	31275549	31325549	25.5451	LOC112583698
1	41675549	41725549	6.71119	CSMD1
1	42675549	42725549	18.9715	LOC112581405
1	42675549	42725549	18.9715	CSMD1
1	46575549	46625549	6.97816	DONSON
1	46575549	46625549	6.97816	SON
1	46575549	46625549	6.97816	GART
1	47175549	47225549	8.46934	OLIG2
1	47425549	47475549	7.31487	PAXBP1
1	47425549	47475549	7.31487	SYNJ1
1	49525549	49575549	13.2692	LOC112578816
1	49525549	49575549	13.2692	LOC102395596
1	49525549	49575549	13.2692	LOC112586454
1	62575549	62625549	6.74503	LOC112587360
1	81325549	81375549	8.18845	TRNAC-GCA
1	85825549	85875549	8.05685	EPHA6
1	86275549	86325549	8.34705	EPHA6
1	86475549	86525549	6.74505	EPHA6
1	86525549	86575549	7.55519	EPHA6
1	86925549	86975549	18.8892	CRYBG3
1	87125549	87175549	16.1539	LOC102400623
1	87125549	87175549	16.1539	LOC102401272
1	89425549	89475549	16.1824	NIT2
1	89425549	89475549	16.1824	TOMM70
1	89425549	89475549	16.1824	TBC1D23
1	98875549	98925549	8.21044	DPPA2
1	98875549	98925549	8.21044	DPPA4
1	103025549	103075549	6.47734	LOC112587533
1	103025549	103075549	6.47734	SIDT1
1	103675549	103725549	12.9959	TIGIT
1	103675549	103725549	12.9959	ZBTB20
1	115825549	115875549	9.95359	SMCO1
1	115825549	115875549	9.95359	RNF168
1	116125549	116175549	9.3202	SENP5
1	116125549	116175549	9.3202	PAK2
1	116325549	116375549	9.13168	LOC112587486
1	116325549	116375549	9.13168	DLG1
1	117875549	117925549	6.57829	ATP13A3
1	122375549	122425549	6.36695	TP63
1	132825549	132875549	11.654	TRNAW-CCA
1	132825549	132875549	11.654	ZMAT3
1	133025549	133075549	7.23295	KCNMB2
1	136525549	136575549	6.28822	NAALADL2
1	137725549	137775549	7.60058	NLGN1
1	140075549	140125549	6.93652	LOC102414166
1	144125549	144175549	11.0956	LOC102402573
1	144875549	144925549	6.82833	LOC112577986
1	146075549	146125549	9.47976	BCHE
1	156475549	156525549	21.6564	TRNAC-GCA
1	156475549	156525549	21.6564	PLCH1
1	162975549	163025549	8.72374	TRNAG-UCC
1	166425549	166475549	7.70331	PLSCR5
1	170175549	170225549	25.9549	TRNAM-CAU
1	170175549	170225549	25.9549	SLC9A9
1	170525549	170575549	9.46543	PAQR9
1	172325549	172375549	6.65313	SPSB4
1	172825549	172875549	6.37325	CLSTN2
1	174125549	174175549	6.49792	LOC112587452
1	174125549	174175549	6.49792	LOC112586458
1	174125549	174175549	6.49792	RBP2
1	183425549	183475549	8.4955	ATP2C1
1	186925549	186975549	7.33408	UMODL1
1	191475549	191525549	6.28108	RUNX1
1	197175549	197225549	9.89101	HACL1
1	197175549	197225549	9.89101	BTD
1	198175549	198225549	13.4047	DAZL
1	201475549	201525549	13.9321	LOC102408381
2	4075421	4125421	8.23659	LOC112579187
2	4075421	4125421	8.23659	LOC112579189
2	7875421	7925421	7.83415	LOC112579372
2	7875421	7925421	7.83415	ADTRP
2	11225421	11275421	6.72439	LOC112579515
2	17875421	17925421	10.839	LOC112583023
2	17875421	17925421	10.839	LOC112583001
2	17875421	17925421	10.839	LOC102416621
2	19125421	19175421	13.9364	DCDC2
2	19975421	20025421	7.03155	CARMIL1
2	19975421	20025421	7.03155	LOC112579663
2	20075421	20125421	12.1526	CARMIL1
2	20975421	21025421	6.54858	TRNAK-CUU
2	20975421	21025421	6.54858	TRNAY-GUA
2	20975421	21025421	6.54858	TRNAA-AGC
2	20975421	21025421	6.54858	TRNAY-GUA
2	20975421	21025421	6.54858	TRNAY-GUA
2	20975421	21025421	6.54858	ABT1
2	20975421	21025421	6.54858	LOC102406753
2	24225421	24275421	12.4599	LOC112578034
2	34475421	34525421	9.22716	CDC5L
2	35875421	35925421	8.04358	RPL7L1
2	35875421	35925421	8.04358	LOC112580364
2	35875421	35925421	8.04358	LOC112580369
2	35875421	35925421	8.04358	BICRAL
2	40525421	40575421	6.44111	LOC112578062
2	40525421	40575421	6.44111	ZFAND3
2	41925421	41975421	9.33724	STK38
2	48775421	48825421	10.1628	DST
2	52925421	52975421	7.30321	LGSN
2	53325421	53375421	20.9807	HERC2
2	53475421	53525421	18.9027	TRNAE-CUC
2	53475421	53525421	18.9027	HERC2
2	54775421	54825421	28.6843	LOC102408414
2	57325421	57375421	6.42705	GPR17
2	57325421	57375421	6.42705	LIMS2
2	57325421	57375421	6.42705	MYO7B
2	57375421	57425421	9.40343	MYO7B
2	57675421	57725421	8.03446	MAP3K2
2	57725421	57775421	8.84006	ERCC3
2	57725421	57775421	8.84006	LOC102407599
2	57875421	57925421	8.38115	BIN1
2	65825421	65875421	9.57803	TRNAC-GCA
2	65875421	65925421	6.82627	NUP35
2	66175421	66225421	7.85157	LOC112583003
2	66175421	66225421	7.85157	FRZB
2	67575421	67625421	6.74125	ITGA4
2	70375421	70425421	17.9968	CCDC141
2	74875421	74925421	7.34176	SP9
2	74875421	74925421	7.34176	LOC112581747
2	74875421	74925421	7.34176	CIR1
2	78175421	78225421	7.27965	SP5
2	80025421	80075421	12.9581	CERS6
2	86125421	86175421	8.29972	KCNH7
2	86175421	86225421	29.0579	KCNH7
2	87775421	87825421	6.45134	LOC102398662
2	114175421	114225421	12.5235	MCM6
2	114175421	114225421	12.5235	DARS
2	117075421	117125421	6.41423	NCKAP5
2	117725421	117775421	8.23916	LOC112583156
2	117725421	117775421	8.23916	GPR39
2	118075421	118125421	15.0882	SLC35F5
2	119875421	119925421	8.5754	DPP10
2	122325421	122375421	10.0195	DDX18
2	122575421	122625421	8.54276	INSIG2
2	146075421	146125421	10.5464	PARD3B
2	167525421	167575421	6.97556	TRNAC-ACA
2	174775421	174825421	18.1528	LOC112582951
2	174775421	174825421	18.1528	COL16A1
2	175075421	175125421	7.9031	FABP3
2	175075421	175125421	7.9031	LOC102394020
2	175075421	175125421	7.9031	LOC112582953
2	175075421	175125421	7.9031	ZCCHC17
2	177875421	177925421	8.60107	MED18
2	179625421	179675421	9.86424	SH3BGRL3
2	179625421	179675421	9.86424	UBXN11
2	179625421	179675421	9.86424	CEP85
2	179725421	179775421	10.6301	ZNF593
2	179725421	179775421	10.6301	C2H1orf232
2	179725421	179775421	10.6301	CATSPER4
2	179725421	179775421	10.6301	CNKSR1
2	179725421	179775421	10.6301	FAM110D
2	182425421	182475421	7.66583	LOC112578870
2	182425421	182475421	7.66583	HTR1D
2	186525421	186575421	11.004	TAS1R2
2	186525421	186575421	11.004	ALDH4A1
2	187175421	187225421	7.93736	TRNAC-ACA
2	187175421	187225421	7.93736	IGSF21
3	7275113	7325113	7.43519	LOC112584059
3	7275113	7325113	7.43519	GRB2
3	8125113	8175113	18.3844	LOC102412521
3	8125113	8175113	18.3844	LOC102401346
3	8125113	8175113	18.3844	LOC112583612
3	8125113	8175113	18.3844	RHBDF2
3	8125113	8175113	18.3844	UBE2O
3	10975113	11025113	14.1317	EIF4A3
3	10975113	11025113	14.1317	GAA
3	10975113	11025113	14.1317	CARD14
3	11125113	11175113	6.38141	LOC102410316
3	17125113	17175113	9.01105	CDC27
3	18325113	18375113	11.0903	ARHGAP27
3	20925113	20975113	8.50815	TRNAW-CCA
3	20925113	20975113	8.50815	STAT3
3	20925113	20975113	8.50815	LOC102415442
3	24525113	24575113	12.2913	NPEPPS
3	27275113	27325113	12.8676	ABCC3
3	27275113	27325113	12.8676	CACNA1G
3	27725113	27775113	10.3243	SPAG9
3	35675113	35725113	28.6448	LOC102407045
3	35675113	35725113	28.6448	GUCY2D
3	36275113	36325113	7.75152	FGF11
3	36275113	36325113	7.75152	TMEM102
3	36275113	36325113	7.75152	LOC112583741
3	36275113	36325113	7.75152	SPEM2
3	36275113	36325113	7.75152	SPEM1
3	36275113	36325113	7.75152	TMEM256
3	36275113	36325113	7.75152	TNK1
3	36275113	36325113	7.75152	PLSCR3
3	36275113	36325113	7.75152	NLGN2
3	42575113	42625113	17.8405	TAOK1
3	42775113	42825113	20.1362	NUFIP2
3	42775113	42825113	20.1362	CRYBA1
3	50025113	50075113	24.9393	ACACA
3	50025113	50075113	24.9393	AATF
3	50675113	50725113	8.47383	USP32
3	58425113	58475113	26.102	TOM1L1
3	64725113	64775113	6.22264	MFAP3L
3	78775113	78825113	8.83007	LINGO2
3	79025113	79075113	17.0673	LOC112583849
3	79025113	79075113	17.0673	LINGO2
3	79975113	80025113	15.882	LOC112584031
3	79975113	80025113	15.882	IFT74
3	90625113	90675113	6.81069	BNC2
3	99075113	99125113	6.27088	PTPRD
3	99175113	99225113	7.57888	PTPRD
3	106625113	106675113	7.10041	KANK1
3	108025113	108075113	7.10283	FXN
3	108025113	108075113	7.10283	LOC102398554
3	108525113	108575113	6.98515	APBA1
3	113975113	114025113	18.3268	OSTF1
3	116625113	116675113	7.28273	LOC102409250
3	125425113	125475113	6.36111	TDRD7
3	125925113	125975113	11.2637	ANP32B
3	126975113	127025113	45.855	ALG2
3	138575113	138625113	15.3264	DCTN3
3	138575113	138625113	15.3264	ARID3C
3	138575113	138625113	15.3264	GALT
3	138575113	138625113	15.3264	CCL27
3	138575113	138625113	15.3264	LOC102394049
3	138575113	138625113	15.3264	SIGMAR1
3	138575113	138625113	15.3264	IL11RA
3	138775113	138825113	11.7396	RASEF
3	138825113	138875113	18.644	RASEF
3	145125113	145175113	18.347	ERCC6L2
3	156375113	156425113	11.8022	LOC102406003
3	156575113	156625113	7.17296	LOC102405680
3	172575113	172625113	8.38896	CDK5RAP2
4	8126091	8176091	7.98758	LOC112584761
4	8126091	8176091	7.98758	SLC25A17
4	16626091	16676091	8.10446	LRRC23
4	16626091	16676091	8.10446	LOC112584473
4	16626091	16676091	8.10446	C4H12orf57
4	16626091	16676091	8.10446	LOC112584794
4	16626091	16676091	8.10446	ENO2
4	16626091	16676091	8.10446	PTPN6
4	16626091	16676091	8.10446	ATN1
4	23176091	23226091	9.55252	GPRC5A
4	23176091	23226091	9.55252	GPRC5D
4	28426091	28476091	8.91242	PIK3C2G
4	29026091	29076091	7.86476	LOC112584499
4	30776091	30826091	9.67744	PDE3A
4	34126091	34176091	9.70343	SOX5
4	34176091	34226091	6.99427	SOX5
4	35976091	36026091	9.36058	LOC112584382
4	36376091	36426091	23.6188	BHLHE41
4	36376091	36426091	23.6188	RASSF8
4	36426091	36476091	9.05183	BHLHE41
4	36426091	36476091	9.05183	LOC102400413
4	51026091	51076091	14.0067	LOC112584322
4	54826091	54876091	13.6601	SLC5A8
4	55476091	55526091	7.45164	NR1H4
4	55476091	55526091	7.45164	GAS2L3
4	56626091	56676091	6.43443	ANKS1B
4	75226091	75276091	8.66775	MDM2
4	83726091	83776091	7.80398	TMEM117
4	86326091	86376091	8.97533	SLC38A1
4	88976091	89026091	6.72104	LOC102389398
4	88976091	89026091	6.72104	LOC102389715
4	89426091	89476091	11.4147	WNT10B
4	89426091	89476091	11.4147	WNT1
4	89426091	89476091	11.4147	DDN
4	89426091	89476091	11.4147	ARF3
4	89426091	89476091	11.4147	LOC112584591
4	89976091	90026091	8.16348	KCNH3
4	89976091	90026091	8.16348	MCRS1
4	89976091	90026091	8.16348	SPATS2
4	99276091	99326091	6.75226	TRNAC-ACA
4	99276091	99326091	6.75226	KERA
4	118676091	118726091	11.2162	TMEM19
4	118676091	118726091	11.2162	THAP2
4	122126091	122176091	10.7062	LOC102390961
4	122676091	122726091	8.16721	LOC102401654
4	124276091	124326091	13.3561	LOC112584657
4	124276091	124326091	13.3561	DISC1
4	124776091	124826091	21.6781	SIPA1L2
4	126626091	126676091	9.16247	SLC35F3
4	127276091	127326091	7.24568	LOC112584662
4	127776091	127826091	9.29072	TRNAC-GCA
4	127776091	127826091	9.29072	GNG4
4	130376091	130426091	10.3226	LOC112584364
4	132476091	132526091	6.71661	ZNF25
4	138976091	139026091	6.87676	JMJD1C
4	138976091	139026091	6.87676	REEP3
4	141876091	141926091	39.42	CTNNA3
4	142626091	142676091	8.4558	CTNNA3
4	143926091	143976091	8.32977	MYPN
4	144226091	144276091	20.9372	TRNAY-AUA
4	144226091	144276091	20.9372	TET1
4	147676091	147726091	9.7843	LOC112584696
4	147676091	147726091	9.7843	DNAJB12
4	148826091	148876091	6.99012	USP54
4	151026091	151076091	15.1176	LRMDA
4	151526091	151576091	6.61509	LRMDA
4	160476091	160526091	10.2424	LOC112584857
4	160476091	160526091	10.2424	WAPL
5	5375170	5425170	18.5782	CD46
5	10325170	10375170	7.21713	VASH2
5	18875170	18925170	10.0383	LOC112585059
5	18875170	18925170	10.0383	STX6
5	18875170	18925170	10.0383	LOC102411787
5	23175170	23225170	19.6918	PAPPA2
5	38875170	38925170	22.9049	DISP3
5	39325170	39375170	16.6505	MFN2
5	39325170	39375170	16.6505	PLOD1
5	44225170	44275170	8.83899	LOC112585098
5	44225170	44275170	8.83899	NME7
5	44825170	44875170	12.144	LOC112585100
5	44825170	44875170	12.144	LOC112585099
5	44825170	44875170	12.144	DPT
5	49225170	49275170	8.57631	KIF26B
5	50225170	50275170	11.8245	SMYD3
5	51475170	51525170	6.84322	ITPKB
5	57825170	57875170	12.8722	EPRS
5	59575170	59625170	7.53592	RRP15
5	60175170	60225170	8.35332	SPATA17
5	60175170	60225170	8.35332	GPATCH2
5	60325170	60375170	9.58116	GPATCH2
5	82425170	82475170	16.0493	GRM5
5	82525170	82575170	10.3812	GRM5
5	82725170	82775170	40.8363	GRM5
5	82825170	82875170	10.2651	GRM5
5	83075170	83125170	16.2007	LOC112584986
5	83075170	83125170	16.2007	CTSC
5	85075170	85125170	7.01416	LOC112585142
5	85325170	85375170	13.9047	CCDC83
5	85325170	85375170	13.9047	PICALM
5	87925170	87975170	9.28376	DLG2
5	91675170	91725170	14.4233	LOC112585287
5	97725170	97775170	6.73742	GAS2
5	106725170	106775170	6.26764	LOC112585175
5	116775170	116825170	13.9787	TMEM258
5	116775170	116825170	13.9787	FEN1
5	116775170	116825170	13.9787	FADS1
5	116775170	116825170	13.9787	MYRF
5	120825170	120875170	7.2471	PACS1
5	121425170	121475170	13.8812	LRFN4
5	121425170	121475170	13.8812	RCE1
5	121425170	121475170	13.8812	PC
5	121525170	121575170	11.0552	LOC112585224
5	121525170	121575170	11.0552	TRNAG-UCC
5	121525170	121575170	11.0552	C5H11orf86
5	121525170	121575170	11.0552	PC
5	126875170	126925170	6.82731	MUC2
6	177988	227988	8.5924	LOC102415697
6	8027988	8077988	12.1779	LOC112585521
6	8027988	8077988	12.1779	SDHC
6	8027988	8077988	12.1779	MPZ
6	8927988	8977988	25.9696	SLAMF6
6	8927988	8977988	25.9696	CD84
6	12627988	12677988	13.7074	LOC102395271
6	12927988	12977988	8.80861	LOC102393885
6	15027988	15077988	9.48716	HCN3
6	15027988	15077988	9.48716	CLK2
6	15027988	15077988	9.48716	FDPS
6	15027988	15077988	9.48716	PKLR
6	15927988	15977988	7.11316	AQP10
6	15927988	15977988	7.11316	HAX1
6	15927988	15977988	7.11316	LOC112585864
6	15927988	15977988	7.11316	LOC112585865
6	15927988	15977988	7.11316	ATP8B2
6	15927988	15977988	7.11316	UBAP2L
6	16527988	16577988	9.8169	S100A3
6	16527988	16577988	9.8169	S100A4
6	16527988	16577988	9.8169	S100A5
6	16527988	16577988	9.8169	S100A6
6	16827988	16877988	8.0496	PGLYRP4
6	16827988	16877988	8.0496	LOC102396537
6	18377988	18427988	10.5601	LOC102392476
6	18377988	18427988	10.5601	LOC112585560
6	18677988	18727988	6.35102	LINGO4
6	18677988	18727988	6.35102	RORC
6	18677988	18727988	6.35102	TDRKH
6	19177988	19227988	10.2668	RFX5
6	19177988	19227988	10.2668	ZNF687
6	19177988	19227988	10.2668	PI4KB
6	21227988	21277988	16.1091	TRNAK-CUU
6	21227988	21277988	16.1091	TRNAH-GUG
6	21227988	21277988	16.1091	TRNAG-UCC
6	21227988	21277988	16.1091	TRNAE-CUC
6	21227988	21277988	16.1091	TXNIP
6	21227988	21277988	16.1091	HJV
6	21227988	21277988	16.1091	LOC102392878
6	21227988	21277988	16.1091	LOC102392658
6	22877988	22927988	14.6624	SEC22B
6	22877988	22927988	14.6624	PDE4DIP
6	29377988	29427988	13.982	LOC112585804
6	29377988	29427988	13.982	RSBN1
6	29377988	29427988	13.982	PTPN22
6	29427988	29477988	10.6107	LOC102407910
6	29427988	29477988	10.6107	RSBN1
6	29427988	29477988	10.6107	PHTF1
6	31777988	31827988	20.9809	LOC102399512
6	40177988	40227988	15.3992	COL11A1
6	46477988	46527988	8.16939	PTBP2
6	50177988	50227988	15.1311	MTF2
6	54877988	54927988	9.92057	LOC102415316
6	54927988	54977988	11.5811	LOC102415316
6	55027988	55077988	16.3315	LOC102415316
6	66627988	66677988	17.3641	AK5
6	67877988	67927988	11.1273	ST6GALNAC3
6	72877988	72927988	12.7046	NEGR1
6	74477988	74527988	30.2614	LRRC7
6	74677988	74727988	9.13859	LRRC7
6	81227988	81277988	8.52424	LOC112585907
6	81227988	81277988	8.52424	PGM1
6	82277988	82327988	14.1044	ANGPTL3
6	82277988	82327988	14.1044	DOCK7
6	82327988	82377988	8.44119	DOCK7
6	91477988	91527988	10.0374	MRPL37
6	91477988	91527988	10.0374	LOC102389062
6	91477988	91527988	10.0374	SSBP3
6	91527988	91577988	8.03266	LOC102389062
6	91527988	91577988	8.03266	CDCP2
6	99627988	99677988	7.34887	MAST2
6	100227988	100277988	8.66122	TOE1
6	100227988	100277988	8.66122	MUTYH
6	100227988	100277988	8.66122	HPDL
6	100227988	100277988	8.66122	TESK2
6	101227988	101277988	7.9905	ERI3
6	106127988	106177988	10.4212	MACF1
7	1525899	1575899	8.41186	CFAP99
7	1525899	1575899	8.41186	ZFYVE28
7	1525899	1575899	8.41186	RNF4
7	5925899	5975899	6.9916	LDB2
7	12875899	12925899	7.13137	NSG1
7	12875899	12925899	7.13137	STX18
7	15425899	15475899	9.72951	KLHL8
7	15975899	16025899	6.24329	PTPN13
7	22525899	22575899	7.66654	CFAP299
7	26925899	26975899	17.3318	LOC112586164
7	26925899	26975899	17.3318	USO1
7	32575899	32625899	28.4578	LOC102399410
7	40225899	40275899	7.00117	ADGRL3
7	54025899	54075899	6.47028	GNPDA2
7	54025899	54075899	6.47028	GUF1
7	72225899	72275899	9.5156	SEL1L3
7	76025899	76075899	37.7733	KCNIP4
7	76825899	76875899	11.4772	KCNIP4
7	87325899	87375899	8.17257	LOC112586230
7	87325899	87375899	8.17257	LOC112586231
7	93675899	93725899	6.76314	DKK2
7	94075899	94125899	6.43436	LOC112586240
7	95075899	95125899	6.72642	ARHGEF38
7	96225899	96275899	6.68297	CXXC4
7	97875899	97925899	9.27064	TRNAC-GCA
7	101075899	101125899	7.51328	TRNAE-UUC
7	101075899	101125899	7.51328	LOC112586316
7	101075899	101125899	7.51328	METAP1
7	104475899	104525899	7.86127	UNC5C
7	111025899	111075899	18.8274	TIGD2
7	111025899	111075899	18.8274	FAM13A
7	111275899	111325899	6.36806	FAM13A
8	5125176	5175176	33.1683	DDC
8	5125176	5175176	33.1683	GRB10
8	8175176	8225176	8.34836	CDK14
8	14025176	14075176	7.08526	DLX5
8	14025176	14075176	7.08526	DLX6
8	14175176	14225176	6.7036	SDHAF3
8	20225176	20275176	9.58928	LOC112586674
8	21875176	21925176	21.6923	ETV1
8	22325176	22375176	9.02694	DGKB
8	26925176	26975176	7.14603	HDAC9
8	29225176	29275176	10.4541	SP8
8	29225176	29275176	10.4541	ABCB5
8	31775176	31825176	9.48429	IGF2BP3
8	31825176	31875176	8.22318	IGF2BP3
8	31875176	31925176	14.6666	TRA2A
8	34425176	34475176	10.4125	LOC112586716
8	35325176	35375176	11.4197	SEMA3D
8	37475176	37525176	17.1628	PCLO
8	43825176	43875176	7.48281	CCDC146
8	43825176	43875176	7.48281	FAM185A
8	43875176	43925176	6.96579	FAM185A
8	44025176	44075176	11.7924	FBXL13
8	44025176	44075176	11.7924	LRRC17
8	45375176	45425176	8.79399	LHFPL3
8	45775176	45825176	15.5184	LHFPL3
8	46475176	46525176	6.93449	EFCAB10
8	46475176	46525176	6.93449	RINT1
8	46475176	46525176	6.93449	ATXN7L1
8	46825176	46875176	9.92928	CDHR3
8	49775176	49825176	6.7911	LOC112586485
8	53725176	53775176	15.7356	FOXP2
8	56325176	56375176	15.7078	DOCK4
8	56375176	56425176	12.6849	DOCK4
8	69725176	69775176	9.04747	LOC112586513
8	71425176	71475176	8.53859	NPY
8	72725176	72775176	16.9986	ZNF804B
8	73175176	73225176	14.7199	ZNF804B
8	74275176	74325176	12.3655	CFAP69
8	74275176	74325176	12.3655	GTPBP10
8	75925176	75975176	37.4286	ADCY1
8	77425176	77475176	15.9361	HECW1
8	80775176	80825176	6.86646	CDK13
8	82525176	82575176	7.58699	LSM8
8	82525176	82575176	7.58699	ANKRD7
8	86175176	86225176	11.1231	PTPRZ1
8	86325176	86375176	22.3736	AASS
8	86675176	86725176	6.67235	CADPS2
8	87225176	87275176	6.22605	SLC13A1
8	92275176	92325176	7.19976	RBM28
8	96925176	96975176	30.3208	EXOC4
8	97125176	97175176	7.89229	LOC112586665
8	97125176	97175176	7.89229	EXOC4
8	103375176	103425176	9.35633	SLC37A3
8	110575176	110625176	41.1044	CNTNAP2
8	112525176	112575176	7.71789	TRNAC-GCA
8	112525176	112575176	7.71789	TRNAC-GCA
8	112525176	112575176	7.71789	TRNAC-GCA
8	112525176	112575176	7.71789	TRNAC-GCA
8	112525176	112575176	7.71789	TRNAY-GUA
8	112525176	112575176	7.71789	TRNAC-GCA
8	112525176	112575176	7.71789	TRNAC-GCA
8	112525176	112575176	7.71789	TRNAC-GCA
8	112525176	112575176	7.71789	LOC102414411
8	112525176	112575176	7.71789	KRBA1
8	113225176	113275176	19.2427	LOC102398005
8	113225176	113275176	19.2427	GIMAP2
8	113225176	113275176	19.2427	GIMAP1
8	113275176	113325176	58.6898	LOC102405127
8	113275176	113325176	58.6898	LOC102398326
8	113325176	113375176	7.05528	TMEM176B
8	113325176	113375176	7.05528	TMEM176A
8	117975176	118025176	6.5881	RNF32
9	1126537	1176537	12.1365	TMEM232
9	17376537	17426537	22.8219	FAM172A
9	17476537	17526537	7.59558	FAM172A
9	22276537	22326537	10.6576	MEF2C
9	28476537	28526537	6.40997	RPS23
9	28476537	28526537	6.40997	ATP6AP1L
9	28476537	28526537	6.40997	LOC112586830
9	28476537	28526537	6.40997	ATG10
9	49326537	49376537	8.82785	NDST1
9	50426537	50476537	8.6631	GRPEL2
9	50426537	50476537	8.6631	IL17B
9	50426537	50476537	8.6631	PCYOX1L
9	50426537	50476537	8.6631	AFAP1L1
9	50426537	50476537	8.6631	LOC112586871
9	50476537	50526537	8.99445	LOC112586872
9	50476537	50526537	8.99445	AFAP1L1
9	50476537	50526537	8.99445	LOC112586871
9	52626537	52676537	9.96117	STK32A
9	54126537	54176537	6.6984	GRXCR2
9	57026537	57076537	7.06592	ARHGAP26
9	58126537	58176537	7.92346	LOC112586887
9	60526537	60576537	9.85599	SPATA24
9	60526537	60576537	9.85599	MZB1
9	60526537	60576537	9.85599	PROB1
9	60526537	60576537	9.85599	DNAJC18
9	61376537	61426537	13.2067	EGR1
9	61376537	61426537	13.2067	LOC102400169
9	61376537	61426537	13.2067	REEP2
9	61376537	61426537	13.2067	KDM3B
9	62376537	62426537	7.02613	SPOCK1
9	64926537	64976537	11.5382	C9H5orf24
9	64926537	64976537	11.5382	DDX46
9	65476537	65526537	17.2662	TCF7
9	65476537	65526537	17.2662	LOC102408782
9	65976537	66026537	13.2436	FSTL4
9	67026537	67076537	9.22716	ADAT3
9	67026537	67076537	9.22716	CSNK1G2
9	67026537	67076537	9.22716	SCAMP4
9	72626537	72676537	20.9421	LOC112587141
9	72626537	72676537	20.9421	FGFR4
9	72626537	72676537	20.9421	NSD1
9	84626537	84676537	8.23982	MEGF10
9	88126537	88176537	8.10215	CDC42SE2
9	89626537	89676537	14.9523	KIF3A
9	93026537	93076537	12.5656	ACSBG2
9	93276537	93326537	6.31244	DENND1C
9	93276537	93326537	6.31244	TUBB4A
9	93276537	93326537	6.31244	LOC102410329
9	93276537	93326537	6.31244	SLC25A23
9	93276537	93326537	6.31244	CRB3
9	93276537	93326537	6.31244	LOC102409556
9	95076537	95126537	7.81652	INSR
9	95876537	95926537	9.0838	LOC112586981
9	95876537	95926537	9.0838	LOC112587074
9	95876537	95926537	9.0838	LOC112586982
9	95876537	95926537	9.0838	LOC112587129
9	96576537	96626537	17.2137	EIF3G
9	96576537	96626537	17.2137	DNMT1
9	98126537	98176537	8.27225	LOC112587080
9	98126537	98176537	8.27225	LOC112577746
9	98126537	98176537	8.27225	LOC102409782
9	99876537	99926537	6.78349	NDUFB7
9	99876537	99926537	6.78349	CLEC17A
9	99876537	99926537	6.78349	TECR
9	102976537	103026537	22.2301	LOC102410162
9	103626537	103676537	19.6473	KLF2
9	103626537	103676537	19.6473	LOC112587002
9	105876537	105926537	8.66021	COMP
9	105876537	105926537	8.66021	LOC112587017
10	128500	178500	7.54419	LOC112587300
10	128500	178500	7.54419	FAM120B
10	5678500	5728500	9.46956	PACRG
10	6178500	6228500	10.561	PRKN
10	12328500	12378500	6.74302	LOC112587282
10	12328500	12378500	6.74302	TIAM2
10	15128500	15178500	6.48527	ESR1
10	16078500	16128500	8.97066	PLEKHG1
10	22028500	22078500	19.4691	UTRN
10	36378500	36428500	6.7761	ARHGAP18
10	43778500	43828500	8.9189	MDN1
10	52728500	52778500	29.8904	LOC112587460
10	54928500	54978500	8.25693	ASCC3
10	56378500	56428500	42.0509	GRIK2
10	59028500	59078500	7.0073	LOC102402602
10	59028500	59078500	7.0073	LOC112587474
10	59528500	59578500	10.8153	POPDC3
10	59778500	59828500	13.528	PREP
10	62378500	62428500	9.79963	NR2E1
10	62428500	62478500	11.0968	TRNAK-UUU
10	62428500	62478500	11.0968	NR2E1
10	62428500	62478500	11.0968	SNX3
10	62578500	62628500	10.8299	AFG1L
10	64378500	64428500	27.3107	WASF1
10	64378500	64428500	27.3107	CDC40
10	64378500	64428500	27.3107	METTL24
10	70128500	70178500	7.5968	TRNAS-GGA
10	70128500	70178500	7.5968	CALHM6
10	70128500	70178500	7.5968	TRAPPC3L
10	70128500	70178500	7.5968	CALHM5
10	70428500	70478500	18.1409	RSPH4A
10	70428500	70478500	18.1409	ZUP1
10	70428500	70478500	18.1409	KPNA5
10	77978500	78028500	6.72811	NKAIN2
10	81328500	81378500	19.15	DOP1A
10	82228500	82278500	39.8185	IBTK
10	84728500	84778500	9.99383	ELOVL4
10	91378500	91428500	8.99168	MTO1
10	91378500	91428500	8.99168	CGAS
10	92278500	92328500	12.5778	KCNQ5
10	92278500	92328500	12.5778	LOC112587605
10	93178500	93228500	6.8734	RIMS1
10	94878500	94928500	11.2937	COL9A1
10	96178500	96228500	7.43469	ADGRB3
11	10375700	10425700	8.7126	SEL1L
11	12475700	12525700	7.93269	NRXN3
11	14775700	14825700	7.71425	LOC112588002
11	14775700	14825700	7.71425	TMEM63C
11	14925700	14975700	18.3502	IRF2BPL
11	14925700	14975700	18.3502	LOC112588003
11	14925700	14975700	18.3502	LOC102393150
11	17225700	17275700	8.34816	YLPM1
11	19325700	19375700	6.50428	TRNAE-UUC
11	19325700	19375700	6.50428	RGS6
11	20025700	20075700	18.3803	SIPA1L1
11	20125700	20175700	6.70225	LOC112587795
11	20125700	20175700	6.70225	TRNAC-ACA
11	20125700	20175700	6.70225	SIPA1L1
11	20725700	20775700	6.77281	PCNX1
11	37625700	37675700	18.2996	DDHD1
11	41225700	41275700	12.1962	SLC12A1
11	41225700	41275700	12.1962	LOC102409612
11	42525700	42575700	6.48233	FAM227B
11	42525700	42575700	6.48233	FGF7
11	49125700	49175700	6.48916	RFX7
11	49275700	49325700	8.5643	TEX9
11	51825700	51875700	9.84336	MINDY2
11	53325700	53375700	12.0412	LOC112587840
11	57775700	57825700	9.2393	TRIP4
11	57775700	57825700	9.2393	ZNF609
11	59325700	59375700	11.8706	TMX1
11	59875700	59925700	7.89895	ATL1
11	67225700	67275700	26.5008	CHST14
11	68125700	68175700	6.95983	LOC112587863
11	68125700	68175700	6.95983	THBS1
11	68125700	68175700	6.95983	FSIP1
11	73725700	73775700	6.69388	FMN1
11	83725700	83775700	7.94754	SENP8
11	83725700	83775700	7.94754	MYO9A
11	86325700	86375700	13.8434	RPLP1
11	86325700	86375700	13.8434	LOC112587916
11	86325700	86375700	13.8434	KIF23
11	88225700	88275700	11.8041	MAP2K5
11	92325700	92375700	13.1093	JMY
11	93775700	93825700	6.47929	TBCA
11	95975700	96025700	6.2226	LOC112577869
11	95975700	96025700	6.2226	ANKRD31
11	98525700	98575700	78.7424	PGGT1B
11	98525700	98575700	78.7424	TRIM36
11	100825700	100875700	6.99609	EPB41L4A
12	2875166	2925166	6.68859	C12H2orf92
12	4625166	4675166	7.78815	AFF3
12	5325166	5375166	8.72015	LONRF2
12	10225166	10275166	15.494	SLC4A5
12	14675166	14725166	20.9485	SLC30A6
12	14675166	14725166	20.9485	SPAST
12	23575166	23625166	6.39803	LOC102408914
12	42375166	42425166	7.62199	LOC112578059
12	42475166	42525166	6.86471	LOC112578060
12	47125166	47175166	7.23124	TRNAG-UCC
12	47125166	47175166	7.23124	EIF2AK3
12	47725166	47775166	15.8553	CD8B
12	48025166	48075166	8.72542	CHMP3
12	48775166	48825166	6.33482	ATOH8
12	49775166	49825166	9.85908	LOC112578079
12	59775166	59825166	7.30589	XPO1
12	61575166	61625166	8.00717	WDPCP
12	62225166	62275166	7.30501	PELI1
12	68875166	68925166	9.15357	LCLAT1
12	69825166	69875166	7.20135	ALK
12	70325166	70375166	20.4811	CLIP4
12	70325166	70375166	20.4811	ALK
12	73975166	74025166	11.1178	DNAJC27
12	73975166	74025166	11.1178	LOC112578224
12	73975166	74025166	11.1178	ADCY3
12	74025166	74075166	11.775	ADCY3
12	83825166	83875166	11.6537	LOC112578117
12	87875166	87925166	16.4916	LOC112578122
12	87875166	87925166	16.4916	MBOAT2
12	103525166	103575166	13.2992	LOC112578187
13	11825067	11875067	10.338	FARP1
13	28975067	29025067	10.933	LOC102399836
13	46125067	46175067	9.33147	TRNAC-GCA
13	46175067	46225067	9.21572	LOC112578604
13	50225067	50275067	6.36096	PCDH9
13	59575067	59625067	9.23978	MTUS2
13	66025067	66075067	10.0651	EXOSC8
13	66025067	66075067	10.0651	ALG5
13	66025067	66075067	10.0651	SUPT20H
13	66725067	66775067	13.7739	LOC112578468
13	66725067	66775067	13.7739	TRPC4
13	70025067	70075067	7.55861	FAM124A
13	72125067	72175067	12.1584	CYSLTR2
13	72175067	72225067	7.90767	CYSLTR2
13	72275067	72325067	14.9507	RCBTB2
13	72325067	72375067	20.5604	LOC112578544
13	72325067	72375067	20.5604	RB1
13	72325067	72375067	20.5604	LOC112578545
13	72325067	72375067	20.5604	RCBTB2
13	72425067	72475067	6.76512	RB1
13	72775067	72825067	17.0647	SUCLA2
13	87975067	88025067	6.41908	DIAPH3
14	12427199	12477199	19.7253	PTPRT
14	16177199	16227199	7.31268	RALGAPB
14	19477199	19527199	6.9533	NCOA6
14	19927199	19977199	10.4768	LOC112578981
14	19927199	19977199	10.4768	LOC112579002
14	19927199	19977199	10.4768	ASIP
14	19927199	19977199	10.4768	AHCY
14	19977199	20027199	19.1979	ASIP
14	23877199	23927199	38.8271	SIRPB2
14	23877199	23927199	38.8271	LOC102394624
14	24077199	24127199	15.2238	CASS4
14	24077199	24127199	15.2238	RTF2
14	24077199	24127199	15.2238	GCNT7
14	24127199	24177199	27.3054	LOC102398324
14	24127199	24177199	27.3054	RTF2
14	26977199	27027199	7.29433	PPP1R3D
14	26977199	27027199	7.29433	FAM217B
14	26977199	27027199	7.29433	SYCP2
14	26977199	27027199	7.29433	CDH26
14	31377199	31427199	18.9699	LOC112578950
14	31377199	31427199	18.9699	LOC112578939
14	31377199	31427199	18.9699	PTPRA
14	32477199	32527199	7.21371	TRNAE-UUC
14	32477199	32527199	7.21371	RNF24
14	32677199	32727199	6.97719	SMOX
14	32977199	33027199	24.3694	HAO1
14	35577199	35627199	24.0225	MCM8
14	35777199	35827199	12.8352	SHLD1
14	36177199	36227199	7.99986	LOC102409570
14	36177199	36227199	7.99986	PROKR2
14	40277199	40327199	8.76041	LOC112577722
14	40277199	40327199	8.76041	LOC102397840
14	40277199	40327199	8.76041	TRNAC-ACA
14	40277199	40327199	8.76041	LOC102398476
14	40677199	40727199	7.84	LOC102405655
14	40677199	40727199	7.84	NET1
14	44627199	44677199	11.46	SLC24A3
14	46677199	46727199	10.4259	LOC102389678
14	46827199	46877199	8.88371	LOC112578920
14	46827199	46877199	8.88371	RAB18
14	55027199	55077199	14.5768	FRMD4A
14	64227199	64277199	13.0111	NRP1
14	75227199	75277199	7.15226	MACROD2
14	75677199	75727199	16.8987	FLRT3
14	75677199	75727199	16.8987	MACROD2
14	76927199	76977199	14.0008	SPTLC3
14	81277199	81327199	7.62299	PLCB4
15	4075041	4125041	16.2075	RALYL
15	4875041	4925041	20.1406	CA13
15	8475041	8525041	10.0366	DECR1
15	8475041	8525041	10.0366	LOC112579121
15	8475041	8525041	10.0366	CALB1
15	9075041	9125041	6.5555	SLC26A7
15	12275041	12325041	7.27422	FSBP
15	12275041	12325041	7.27422	RAD54B
15	19825041	19875041	7.70136	NCALD
15	24475041	24525041	8.58189	LOC112579143
15	37775041	37825041	9.72597	LOC102409435
15	48425041	48475041	11.1136	NCOA2
15	56125041	56175041	10.3387	LOC112579180
15	56125041	56175041	10.3387	RAB2A
15	56275041	56325041	18.1638	LOC112579181
15	56275041	56325041	18.1638	CA8
15	60725041	60775041	6.54834	NPBWR1
15	60875041	60925041	9.1098	ALKAL1
15	60875041	60925041	9.1098	RB1CC1
15	65875041	65925041	9.13689	C15H8orf76
15	65875041	65925041	9.13689	ZHX1
15	67425041	67475041	13.4473	TRNAC-GCA
15	67425041	67475041	13.4473	NSMCE2
15	70175041	70225041	11.2813	LOC102400186
15	71925041	71975041	6.37793	ASAP1
15	75275041	75325041	10.1289	LOC112579226
15	75275041	75325041	10.1289	LOC112579225
15	81375041	81425041	28.1829	PLEC
16	1625603	1675603	13.9323	FAM111B
16	1625603	1675603	13.9323	DTX4
16	1625603	1675603	13.9323	LOC112579532
16	4975603	5025603	6.52905	LOC102400879
16	4975603	5025603	6.52905	LOC112579415
16	8125603	8175603	8.08044	HARBI1
16	8125603	8175603	8.08044	ATG13
16	8125603	8175603	8.08044	AMBRA1
16	8525603	8575603	13.4311	TRNAG-CCC
16	8525603	8575603	13.4311	PHF21A
16	13275603	13325603	6.46787	LRRC4C
16	18525603	18575603	12.7894	TRIM44
16	19225603	19275603	6.85849	LOC112579576
16	19225603	19275603	6.85849	LOC112579577
16	22275603	22325603	13.0155	PAX6
16	22275603	22325603	13.0155	ELP4
16	28575603	28625603	11.442	ACER3
16	33525603	33575603	19.3555	STIM1
16	33575603	33625603	58.9581	STIM1
16	33625603	33675603	13.4572	STIM1
16	33675603	33725603	7.79976	RRM1
16	33675603	33725603	7.79976	STIM1
16	36925603	36975603	6.33005	LOC102396492
16	36925603	36975603	6.33005	LOC102396802
16	36925603	36975603	6.33005	LOC112579757
16	36925603	36975603	6.33005	LOC102402176
16	36925603	36975603	6.33005	UBQLNL
16	36925603	36975603	6.33005	LOC102397107
16	38325603	38375603	9.18324	DNHD1
16	42875603	42925603	8.94854	MRVI1
16	43675603	43725603	14.8651	GALNT18
16	46175603	46225603	7.57249	SPON1
16	55325603	55375603	19.9695	RPS25
16	55325603	55375603	19.9695	FOXR1
16	55325603	55375603	19.9695	UPK2
16	55325603	55375603	19.9695	TRAPPC4
16	55325603	55375603	19.9695	CCDC84
16	62975603	63025603	9.59098	SIK2
16	63375603	63425603	12.5474	COLCA1
16	63375603	63425603	12.5474	COLCA2
16	63375603	63425603	12.5474	C16H11orf53
16	64575603	64625603	7.24702	RDX
16	66675603	66725603	7.8093	LOC102400624
16	75225603	75275603	8.92856	CNTN5
16	82475603	82525603	28.7724	GRIA4
16	82525603	82575603	23.6639	GRIA4
16	82575603	82625603	43.5012	GRIA4
16	83475603	83525603	9.98219	MRE11
17	1325541	1375541	6.91759	RAB36
17	1325541	1375541	6.91759	BCR
17	1325541	1375541	6.91759	RSPH14
17	4075541	4125541	6.85735	LOC102393336
17	4075541	4125541	6.85735	MTMR3
17	7325541	7375541	11.893	LOC112579906
17	7325541	7375541	11.893	MYO18B
17	8975541	9025541	6.26561	ALKBH2
17	8975541	9025541	6.26561	USP30
17	8975541	9025541	6.26561	SVOP
17	10475541	10525541	6.33863	GCN1
17	12525541	12575541	16.1774	TRNAG-CCC
17	32625541	32675541	6.36438	PPID
17	32625541	32675541	6.36438	ETFDH
17	34025541	34075541	19.6144	LOC112579854
17	38325541	38375541	6.27767	LOC112580015
17	38325541	38375541	6.27767	SPATA5
17	38475541	38525541	9.31659	SPATA5
17	43975541	44025541	6.96367	LOC112579961
17	43975541	44025541	6.96367	LOC112579959
17	43975541	44025541	6.96367	JADE1
17	58075541	58125541	13.2543	LOC112579842
17	58075541	58125541	13.2543	INPP4B
17	58575541	58625541	6.36406	GAB1
17	61175541	61225541	7.45241	SLC10A7
17	62675541	62725541	7.90773	ARHGAP10
18	2075500	2125500	6.3494	ZNRF1
18	14275500	14325500	11.7591	LOC112580225
18	14275500	14325500	11.7591	LOC102403160
18	14275500	14325500	11.7591	DEF8
18	14275500	14325500	11.7591	TCF25
18	15625500	15675500	7.82719	PHKB
18	19125500	19175500	6.35063	SALL1
18	34525500	34575500	7.93517	ELMO3
18	34525500	34575500	7.93517	LRRC29
18	34525500	34575500	7.93517	TMEM208
18	34525500	34575500	7.93517	E2F4
18	34525500	34575500	7.93517	FHOD1
18	34525500	34575500	7.93517	SLC9A5
18	35925500	35975500	6.53889	TANGO6
18	37875500	37925500	9.15738	ZFHX3
18	42575500	42625500	12.7539	ZNF507
18	44275500	44325500	18.1235	LOC112580276
18	45425500	45475500	16.9927	LOC102412968
18	45425500	45475500	16.9927	ZNF30
18	45425500	45475500	16.9927	ZNF792
18	49475500	49525500	9.48831	TRNAG-CCC
18	49475500	49525500	9.48831	C18H19orf47
18	49475500	49525500	9.48831	PLD3
18	49475500	49525500	9.48831	HIPK4
18	49475500	49525500	9.48831	PRX
18	50075500	50125500	26.1189	LOC102389842
18	50125500	50175500	7.66227	LOC102390727
18	50125500	50175500	7.66227	LOC102416631
18	65025500	65075500	7.54145	LOC102400587
18	65025500	65075500	7.54145	LOC112577692
18	65025500	65075500	7.54145	LOC102409673
18	65025500	65075500	7.54145	LOC102409997
19	6675328	6725328	11.5796	ENC1
19	7625328	7675328	9.34444	ARHGEF28
19	7675328	7725328	9.25756	ARHGEF28
19	10275328	10325328	9.07798	SLC30A5
19	19375328	19425328	21.3904	PDE4D
19	30375328	30425328	14.4013	LOC112580723
19	38025328	38075328	10.9269	IL7R
19	38025328	38075328	10.9269	CAPSL
19	42025328	42075328	9.28684	CDH6
19	46425328	46475328	7.5702	CDH9
19	62225328	62275328	13.1682	DAP
19	62275328	62325328	15.4958	DAP
19	71075328	71125328	6.7012	NKD2
19	71075328	71125328	6.7012	SLC12A7
20	10089009	10139009	7.32135	LOC102410174
20	10089009	10139009	7.32135	LOC112580892
20	23589009	23639009	64.5464	LOC112581053
20	23589009	23639009	64.5464	BRMS1L
20	23589009	23639009	64.5464	RALGAPA1
20	23689009	23739009	21.3209	RALGAPA1
20	23789009	23839009	13.831	INSM2
20	23789009	23839009	13.831	RALGAPA1
20	25689009	25739009	6.55196	NPAS3
20	32689009	32739009	7.84861	NOVA1
20	33189009	33239009	27.1874	LOC112580886
20	37739009	37789009	11.7069	SCAPER
20	41489009	41539009	27.838	APBA2
20	43289009	43339009	6.75885	TRNAC-ACA
20	43289009	43339009	6.75885	FAH
20	43289009	43339009	6.75885	CTXND1
20	47939009	47989009	6.30168	IDH2
20	47939009	47989009	6.30168	ZNF710
20	51689009	51739009	8.21456	AGBL1
20	62589009	62639009	7.28376	MEF2A
20	67189009	67239009	6.85543	UBE3A
21	175089	225089	6.59166	LOC112581255
21	875089	925089	26.3019	EGFR
21	4275089	4325089	12.2583	RBMS3
21	7375089	7425089	19.0084	GLB1
21	8025089	8075089	8.23312	PDCD6IP
21	10525089	10575089	20.559	EPM2AIP1
21	10525089	10575089	20.559	LOC112581189
21	10525089	10575089	20.559	TRANK1
21	10525089	10575089	20.559	MLH1
21	14525089	14575089	7.54804	CCK
21	14525089	14575089	7.54804	TRAK1
21	23725089	23775089	8.97165	CNTN4
21	23825089	23875089	14.2848	CNTN4
21	31275089	31325089	8.77704	MDFIC2
21	31275089	31325089	8.77704	LOC112581125
21	38525089	38575089	9.32485	CADPS
21	41225089	41275089	9.82067	FHIT
21	45175089	45225089	6.42075	ERC2
21	48075089	48125089	18.3921	MUSTN1
21	48075089	48125089	18.3921	STIMATE
21	48875089	48925089	14.5767	DUSP7
21	48875089	48925089	14.5767	POC1A
21	50225089	50275089	6.93531	LOC112581238
21	50225089	50275089	6.93531	SEMA3F
21	50225089	50275089	6.93531	RBM5
21	52825089	52875089	37.9908	PRSS50
21	52825089	52875089	37.9908	TMIE
21	52825089	52875089	37.9908	ALS2CL
21	52825089	52875089	37.9908	LOC102400503
21	53875089	53925089	6.61198	LARS2
21	56425089	56475089	11.1496	RPL32
21	56425089	56475089	11.1496	LOC112581316
21	56425089	56475089	11.1496	LOC112581248
21	56425089	56475089	11.1496	EFCAB12
21	56425089	56475089	11.1496	CAND2
21	56425089	56475089	11.1496	TMEM40
21	56525089	56575089	15.2846	RAF1
21	58825089	58875089	15.1559	LOC112581184
21	58825089	58875089	15.1559	LOC112581187
21	58825089	58875089	15.1559	IQSEC1
21	59375089	59425089	8.07638	LOC102390977
21	59375089	59425089	8.07638	GATA2
22	4025135	4075135	12.1921	SEC11C
22	4425135	4475135	17.3635	MALT1
22	4425135	4475135	17.3635	LOC102390942
22	4425135	4475135	17.3635	ALPK2
22	22025135	22075135	56.9625	LRRC30
22	22025135	22075135	56.9625	LOC112581449
22	22025135	22075135	56.9625	LOC112581386
22	22825135	22875135	7.50177	TMEM200C
22	22825135	22875135	7.50177	LOC112581371
22	24325135	24375135	7.79766	DLGAP1
22	29225135	29275135	14.4906	LAMA3
22	33525135	33575135	26.0987	LOC102401116
22	33525135	33575135	26.0987	CDH2
22	37275135	37325135	8.24235	GAREM1
22	41975135	42025135	11.8822	KIAA1328
22	57025135	57075135	10.5958	LOC112581381
22	57025135	57075135	10.5958	NETO1
23	4625381	4675381	10.084	PCDH15
23	16775381	16825381	15.1048	SORBS1
23	18525381	18575381	15.8007	C23H10orf62
23	18525381	18575381	15.8007	UBTD1
23	18525381	18575381	15.8007	ANKRD2
23	18525381	18575381	15.8007	HOGA1
23	20375381	20425381	7.06127	TRNAG-GCC
23	20375381	20425381	7.06127	SLC25A28
23	20375381	20425381	7.06127	ENTPD7
23	20475381	20525381	6.38027	LOC102396919
23	20475381	20525381	6.38027	CUTC
23	30575381	30625381	8.12505	SMC3
23	30975381	31025381	10.0109	SHOC2
23	32075381	32125381	9.59554	GPAM
23	33525381	33575381	12.7433	NRAP
23	35175381	35225381	12.0959	ATRNL1
23	37075381	37125381	9.28751	PDZD8
23	37225381	37275381	12.0668	EMX2
23	37225381	37275381	12.0668	LOC112581570
23	38625381	38675381	6.37169	LOC112581581
23	38625381	38675381	6.37169	NANOS1
23	38625381	38675381	6.37169	LOC112581683
23	38625381	38675381	6.37169	LOC112581684
23	38625381	38675381	6.37169	EIF3A
23	40275381	40325381	15.8097	WDR11
23	42925381	42975381	11.2833	CPXM2
23	43575381	43625381	12.5294	LOC112581641
23	43575381	43625381	12.5294	LHPP
23	45325381	45375381	6.53013	ADAM12
23	50225381	50275381	12.1316	BNIP3
23	50225381	50275381	12.1316	JAKMIP3
24	2641020	2691020	13.9303	SDK1
24	12041020	12091020	10.5869	AUTS2
24	13441020	13491020	7.51283	GALNT17
24	13441020	13491020	7.51283	CALN1
24	13941020	13991020	11.1754	CALN1
24	18991020	19041020	6.75974	HS3ST4
24	22291020	22341020	7.72382	OTOA
24	36891020	36941020	9.63662	RBFOX1
24	40691020	40741020	6.77616	RNPS1
24	40691020	40741020	6.77616	ABCA3
1	1925549	1975549	406.415	ZNF385D
1	2075549	2125549	267.353	ZNF385D
1	3825549	3875549	402.624	THRB
1	4875549	4925549	247.266	RARB
1	6525549	6575549	321.608	LOC112581744
1	6525549	6575549	321.608	LOC102403863
1	8675549	8725549	248.826	KAT6A
1	9025549	9075549	434.748	NKX6-3
1	9025549	9075549	434.748	GPAT4
1	9625549	9675549	255.927	ZMAT4
1	10325549	10375549	265.65	TCIM
1	12175549	12225549	321.566	LSM1
1	12175549	12225549	321.566	STAR
1	12175549	12225549	321.566	BAG4
1	12175549	12225549	321.566	ASH2L
1	13325549	13375549	360.399	KCNU1
1	18975549	19025549	285.899	RBPMS
1	29325549	29375549	270.394	LOC102395436
1	29325549	29375549	270.394	LOC102394892
1	29325549	29375549	270.394	FAM149A
1	29375549	29425549	278.317	TLR3
1	29375549	29425549	278.317	FAM149A
1	29925549	29975549	425.179	ANKRD37
1	29925549	29975549	425.179	UFSP2
1	29925549	29975549	425.179	LRP2BP
1	29925549	29975549	425.179	SNX25
1	31375549	31425549	442.115	LOC102394225
1	31375549	31425549	442.115	LOC102394527
1	31375549	31425549	442.115	WWC2
1	32175549	32225549	457.446	TENM3
1	32575549	32625549	375.718	TENM3
1	32875549	32925549	292.886	TENM3
1	32925549	32975549	397.488	TENM3
1	41175549	41225549	386.96	CSMD1
1	41725549	41775549	272.023	CSMD1
1	41775549	41825549	382.317	CSMD1
1	41975549	42025549	435.292	CSMD1
1	42025549	42075549	280.494	LOC112587415
1	42025549	42075549	280.494	CSMD1
1	42075549	42125549	518.402	CSMD1
1	42125549	42175549	263.496	CSMD1
1	42175549	42225549	419.142	CSMD1
1	42275549	42325549	270.951	CSMD1
1	42325549	42375549	254.412	CSMD1
1	42625549	42675549	293.796	CSMD1
1	42675549	42725549	607.546	LOC112581405
1	42675549	42725549	607.546	CSMD1
1	45575549	45625549	336.106	RCAN1
1	45875549	45925549	292.682	LOC112583811
1	45975549	46025549	246.456	MRPS6
1	46075549	46125549	289.513	LOC112587526
1	46075549	46125549	289.513	MRPS6
1	46075549	46125549	289.513	SLC5A3
1	46975549	47025549	263.044	IFNAR2
1	48175549	48225549	254.834	LOC112583920
1	48175549	48225549	254.834	HUNK
1	48575549	48625549	354.055	TIAM1
1	48625549	48675549	602.707	TIAM1
1	50725549	50775549	261.11	GRIK1
1	51975549	52025549	247.479	N6AMT1
1	52125549	52175549	342.239	LOC112587390
1	55075549	55125549	462.244	APP
1	55225549	55275549	279.705	APP
1	55325549	55375549	311.65	GABPA
1	60525549	60575549	304.444	NCAM2
1	69225549	69275549	286.907	ROBO2
1	71375549	71425549	320.831	ROBO1
1	71425549	71475549	461.98	ROBO1
1	71475549	71525549	397.261	ROBO1
1	85775549	85825549	359.113	EPHA6
1	85825549	85875549	305.095	EPHA6
1	97475549	97525549	294.635	LOC112584514
1	97475549	97525549	294.635	LOC112584513
1	101075549	101125549	273.784	LOC112584552
1	101075549	101125549	273.784	CD96
1	101275549	101325549	350.15	PLCXD2
1	101275549	101325549	350.15	PHLDB2
1	101325549	101375549	309.369	PHLDB2
1	102875549	102925549	319.996	SPICE1
1	102875549	102925549	319.996	CFAP44
1	103775549	103825549	273.062	ZBTB20
1	104275549	104325549	267.322	ZBTB20
1	109375549	109425549	295.83	NR1I2
1	109375549	109425549	295.83	GSK3B
1	109775549	109825549	270.257	GPR156
1	109775549	109825549	270.257	LRRC58
1	110775549	110825549	247.16	POLQ
1	111225549	111275549	271.372	LOC102404397
1	111225549	111275549	271.372	ILDR1
1	112525549	112575549	517.46	ADCY5
1	112575549	112625549	409.921	ADCY5
1	112675549	112725549	323.082	LOC112584964
1	112675549	112725549	323.082	HACD2
1	114425549	114475549	303.099	TRNAV-AAC
1	114425549	114475549	303.099	SLC12A8
1	114425549	114475549	303.099	ZNF148
1	114925549	114975549	277.731	IQCG
1	114925549	114975549	277.731	LMLN
1	115925549	115975549	306.893	FBXO45
1	115925549	115975549	306.893	NRROS
1	117275549	117325549	364.6	LOC112585127
1	117275549	117325549	364.6	XXYLT1
1	117625549	117675549	474.369	FAM43A
1	118925549	118975549	451.541	LOC112585181
1	118925549	118975549	451.541	ATP13A5
1	119575549	119625549	268.53	FGF12
1	121675549	121725549	320.851	TMEM207
1	121675549	121725549	320.851	CLDN16
1	123275549	123325549	254.911	LPP
1	127275549	127325549	272.177	LOC102413993
1	127425549	127475549	310.481	EPHB3
1	128375549	128425549	363.215	KLHL6
1	128425549	128475549	338.775	KLHL6
1	128475549	128525549	286.688	LOC112587424
1	128475549	128525549	286.688	LOC112587491
1	128475549	128525549	286.688	LOC102403745
1	128475549	128525549	286.688	MCF2L2
1	140975549	141025549	271.404	TNIK
1	140975549	141025549	271.404	SLC2A2
1	142475549	142525549	442.325	MECOM
1	142575549	142625549	521.891	MECOM
1	143425549	143475549	334.976	LOC102405095
1	146225549	146275549	372.71	LOC112585678
1	146975549	147025549	395.306	SI
1	150425549	150475549	275.173	OTOL1
1	150575549	150625549	373.035	LOC102404337
1	150575549	150625549	373.035	SPTSSB
1	151775549	151825549	311.754	C1H3orf80
1	151775549	151825549	311.754	LOC102406432
1	151775549	151825549	311.754	IFT80
1	152925549	152975549	637.9	LOC102407618
1	154675549	154725549	322.947	PTX3
1	154675549	154725549	322.947	VEPH1
1	157875549	157925549	285.645	DHX36
1	157875549	157925549	285.645	ARHGEF26
1	158025549	158075549	263.641	ARHGEF26
1	159175549	159225549	279.183	LOC112586095
1	160425549	160475549	498.504	SUCNR1
1	177575549	177625549	447.119	PCCB
1	179275549	179325549	516.643	KY
1	179275549	179325549	516.643	CEP63
1	179725549	179775549	254.623	RYK
1	184675549	184725549	524.407	DSCAM
1	184725549	184775549	304.699	DSCAM
1	185475549	185525549	307.913	DSCAM
1	185575549	185625549	501.692	LOC112587524
1	188425549	188475549	336.724	RRP1
1	189775549	189825549	268.957	COL18A1
1	189925549	189975549	530.581	PCBP3
1	190075549	190125549	424.917	LOC102388928
1	190075549	190125549	424.917	PCBP3
1	190625549	190675549	289.313	PCNT
1	194125549	194175549	497.151	DYRK1A
1	194175549	194225549	489.545	DYRK1A
1	194225549	194275549	474.374	DYRK1A
1	196125549	196175549	375.394	LOC102393741
1	196125549	196175549	375.394	PIK3R4
2	1475421	1525421	677.482	LOC112579056
2	3975421	4025421	276.336	LOC112579185
2	3975421	4025421	276.336	LOC102416156
2	3975421	4025421	276.336	LOC112579186
2	4025421	4075421	354.752	LOC112579186
2	4025421	4075421	354.752	LOC112579189
2	7475421	7525421	547.117	TRNAG-GCC
2	7775421	7825421	253.599	LOC112579379
2	7775421	7825421	253.599	TMEM170B
2	7775421	7825421	253.599	ADTRP
2	7875421	7925421	345.081	LOC112579372
2	7875421	7925421	345.081	ADTRP
2	9575421	9625421	253.434	MCUR1
2	10875421	10925421	324.12	LOC112583024
2	10875421	10925421	324.12	JARID2
2	10925421	10975421	404.042	JARID2
2	10975421	11025421	250.413	JARID2
2	10975421	11025421	250.413	DTNBP1
2	15925421	15975421	269.3	LOC112579558
2	19025421	19075421	278.096	DCDC2
2	19125421	19175421	272.43	DCDC2
2	30125421	30175421	274.282	CRISP1
2	30175421	30225421	253.748	PGK2
2	30175421	30225421	253.748	CRISP1
2	32875421	32925421	256.833	RCAN2
2	35625421	35675421	256.483	SRF
2	35625421	35675421	256.483	PTK7
2	35625421	35675421	256.483	CUL9
2	35975421	36025421	329.938	TBCC
2	35975421	36025421	329.938	PRPH2
2	35975421	36025421	329.938	BICRAL
2	36325421	36375421	317.676	TRERF1
2	41025421	41075421	474.316	CCDC167
2	41025421	41075421	474.316	CMTR1
2	41675421	41725421	278.911	CPNE5
2	42525421	42575421	261.561	SLC26A8
2	42525421	42575421	261.561	SRPK1
2	42725421	42775421	316.648	FKBP5
2	42775421	42825421	264.194	FKBP5
2	43125421	43175421	312.919	DEF6
2	43125421	43175421	312.919	ZNF76
2	43925421	43975421	496.899	NUDT3
2	44075421	44125421	361.198	HMGA1
2	44075421	44125421	361.198	LOC102409453
2	45325421	45375421	263.114	GCLC
2	45325421	45375421	263.114	LOC102389065
2	46325421	46375421	516.301	TINAG
2	47175421	47225421	266.407	HCRTR2
2	47275421	47325421	401.091	GFRAL
2	47475421	47525421	782.939	HMGCLL1
2	47875421	47925421	289.756	BMP5
2	47975421	48025421	261.417	LOC112578776
2	48075421	48125421	470.151	COL21A1
2	48125421	48175421	246.949	COL21A1
2	49075421	49125421	340.597	LOC112583110
2	49075421	49125421	340.597	DST
2	49075421	49125421	340.597	BEND6
2	49125421	49175421	280.617	BEND6
2	53475421	53525421	256.492	TRNAE-CUC
2	53475421	53525421	256.492	HERC2
2	53525421	53575421	305.639	HERC2
2	53625421	53675421	322.114	NIPA1
2	53625421	53675421	322.114	NIPA2
2	54075421	54125421	457.029	AMER3
2	54125421	54175421	391.221	ARHGEF4
2	54225421	54275421	353.9	ARHGEF4
2	54475421	54525421	247.125	FAM168B
2	54475421	54525421	247.125	PLEKHB2
2	54575421	54625421	384.598	LOC112581249
2	54675421	54725421	329.368	LOC112583147
2	54725421	54775421	321.336	LOC112581251
2	54775421	54825421	304.48	LOC102408414
2	55875421	55925421	521.025	TRNAC-ACA
2	56875421	56925421	256.872	UGGT1
2	57325421	57375421	309.002	GPR17
2	57325421	57375421	309.002	LIMS2
2	57325421	57375421	309.002	MYO7B
2	57375421	57425421	348.773	MYO7B
2	57575421	57625421	521.323	PROC
2	57575421	57625421	521.323	LOC112578429
2	57625421	57675421	250.59	MAP3K2
2	57725421	57775421	249.579	ERCC3
2	57725421	57775421	249.579	LOC102407599
2	57775421	57825421	333.721	LOC102407599
2	57875421	57925421	353.335	BIN1
2	57925421	57975421	354.779	BIN1
2	58275421	58325421	449.754	NEMP2
2	58275421	58325421	449.754	MFSD6
2	58325421	58375421	383.907	MFSD6
2	59125421	59175421	299.052	ASDURF
2	59125421	59175421	299.052	ASNSD1
2	59125421	59175421	299.052	ANKAR
2	59825421	59875421	318.949	COL3A1
2	59825421	59875421	318.949	COL5A2
2	62025421	62075421	273.167	ZSWIM2
2	73175421	73225421	273.538	LOC102389262
2	73175421	73225421	273.538	HOXD8
2	73175421	73225421	273.538	HOXD3
2	73175421	73225421	273.538	HOXD4
2	74425421	74475421	299.334	CHN1
2	75625421	75675421	272.015	LOC112581758
2	77475421	77525421	306.508	DCAF17
2	77475421	77525421	306.508	METTL8
2	78275421	78325421	307.237	MYO3B
2	78775421	78825421	407.384	UBR3
2	79175421	79225421	333.496	LOC112583140
2	79175421	79225421	333.496	FASTKD1
2	79175421	79225421	333.496	PPIG
2	79525421	79575421	425.783	DHRS9
2	79525421	79575421	425.783	LRP2
2	84275421	84325421	298.081	GRB14
2	86175421	86225421	314.116	KCNH7
2	89175421	89225421	264.292	BAZ2B
2	89625421	89675421	276.748	WDSUB1
2	89625421	89675421	276.748	TANC1
2	91025421	91075421	317.563	ACVR1
2	91525421	91575421	272.035	ERMN
2	91525421	91575421	272.035	GALNT5
2	93725421	93775421	270.665	KCNJ3
2	93825421	93875421	340.215	KCNJ3
2	99875421	99925421	414.667	KIF5C
2	99925421	99975421	733.847	LOC112582244
2	99925421	99975421	733.847	LOC112582245
2	99925421	99975421	733.847	KIF5C
2	100625421	100675421	254.82	LOC102414856
2	100675421	100725421	268.579	LOC102414856
2	100725421	100775421	246.478	ORC4
2	100725421	100775421	246.478	LOC102414856
2	105125421	105175421	396.092	GTDC1
2	105175421	105225421	264.125	GTDC1
2	106075421	106125421	363.7	ARHGAP15
2	108425421	108475421	381.748	LRP1B
2	108825421	108875421	335.043	LRP1B
2	109025421	109075421	336.717	LRP1B
2	109075421	109125421	251.032	LRP1B
2	109375421	109425421	464.96	LRP1B
2	111125421	111175421	248.398	NXPH2
2	111275421	111325421	379.423	SPOPL
2	114825421	114875421	343.32	ZRANB3
2	114825421	114875421	343.32	RAB3GAP1
2	114875421	114925421	488.033	RAB3GAP1
2	117675421	117725421	396.204	GPR39
2	118275421	118325421	281.681	ACTR3
2	119775421	119825421	278.63	DPP10
2	120475421	120525421	256.27	DPP10
2	123325421	123375421	398.761	LOC112578474
2	123425421	123475421	388.917	EN1
2	123975421	124025421	248.03	C2H2orf76
2	124425421	124475421	330.138	PTPN4
2	124525421	124575421	252.388	PTPN4
2	124575421	124625421	285.586	PTPN4
2	124575421	124625421	285.586	EPB41L5
2	142675421	142725421	305.761	CASP8
2	142675421	142725421	305.761	ALS2CR12
2	143475421	143525421	306.463	KIAA2012
2	148625421	148675421	327.716	CREB1
2	148775421	148825421	347.282	CCNYL1
2	149525421	149575421	315.91	PIKFYVE
2	153075421	153125421	304.507	ERBB4
2	154875421	154925421	270.699	SPAG16
2	159325421	159375421	422.703	LOC112583103
2	159325421	159375421	422.703	LOC112582925
2	159325421	159375421	422.703	LOC112582926
2	159325421	159375421	422.703	GPBAR1
2	159325421	159375421	422.703	AAMP
2	159325421	159375421	422.703	ARPC2
2	159875421	159925421	496.039	LOC112582929
2	159875421	159925421	496.039	WNT6
2	159875421	159925421	496.039	WNT10A
2	165675421	165725421	316.89	CUL3
2	165825421	165875421	282.12	LOC112578840
2	167525421	167575421	368.762	TRNAC-ACA
2	168125421	168175421	365.702	RHBDD1
2	171625421	171675421	478.023	CAB39
2	172075421	172125421	412.38	ARMC9
2	172825421	172875421	256.152	DIS3L2
2	173175421	173225421	413.767	CHRNG
2	173175421	173225421	413.767	EIF4E2
2	173525421	173575421	308.971	LOC112582945
2	173525421	173575421	308.971	TRIM62
2	174425421	174475421	517.681	TMEM39B
2	174425421	174475421	517.681	KHDRBS1
2	174775421	174825421	317.313	LOC112582951
2	174775421	174825421	317.313	COL16A1
2	177625421	177675421	256.774	LOC112583115
2	177625421	177675421	256.774	RAB42
2	177625421	177675421	256.774	LOC112583093
2	177625421	177675421	256.774	LOC112583101
2	177625421	177675421	256.774	LOC112583109
2	177625421	177675421	256.774	LOC112583129
2	177625421	177675421	256.774	TAF12
2	177625421	177675421	256.774	TRNAU1AP
2	178525421	178575421	255.024	AHDC1
2	178525421	178575421	255.024	FGR
2	178775421	178825421	270.851	TMEM222
2	178775421	178825421	270.851	WDTC1
2	178825421	178875421	349.157	WDTC1
2	178975421	179025421	456.752	LOC102401927
2	181075421	181125421	309.665	SRRM1
2	181425421	181475421	406.648	LOC112582974
2	181425421	181475421	406.648	GRHL3
2	182375421	182425421	453.617	TRNAV-CAC
2	182375421	182425421	453.617	LOC112578535
2	182475421	182525421	249.876	LUZP1
2	182525421	182575421	314.321	LUZP1
2	184225421	184275421	307.901	ECE1
2	186225421	186275421	344.838	UBR4
2	186625421	186675421	297.49	PAX7
3	7225430	7275430	251.644	GRB2
3	7675430	7725430	289.568	WBP2
3	7675430	7725430	289.568	TRIM47
3	7675430	7725430	289.568	TRIM65
3	7675430	7725430	289.568	LOC102402202
3	7675430	7725430	289.568	MRPL38
3	7675430	7725430	289.568	FBF1
3	7875430	7925430	283.616	LOC102408238
3	7875430	7925430	283.616	FOXJ1
3	7875430	7925430	283.616	RNF157
3	7875430	7925430	283.616	EXOC7
3	9325430	9375430	312.31	TNRC6C
3	9425430	9475430	270.965	SYNGR2
3	9425430	9475430	270.965	TK1
3	9425430	9475430	270.965	AFMID
3	9425430	9475430	270.965	TMC8
3	10025430	10075430	317.27	LGALS3BP
3	10025430	10075430	317.27	LOC112583626
3	10025430	10075430	317.27	CANT1
3	10025430	10075430	317.27	C1QTNF1
3	10225430	10275430	394.231	RBFOX3
3	10975430	11025430	407.724	EIF4A3
3	10975430	11025430	407.724	GAA
3	10975430	11025430	407.724	CARD14
3	15525430	15575430	337.936	LOC112583650
3	15525430	15575430	337.936	LOC102393427
3	15525430	15575430	337.936	TANC2
3	15775430	15825430	381.016	TANC2
3	16375430	16425430	297.182	METTL2A
3	16375430	16425430	297.182	TLK2
3	16875430	16925430	258.4	LOC102392650
3	20325430	20375430	442.965	RPL27
3	20325430	20375430	442.965	RUNDC1
3	20325430	20375430	442.965	LOC102401393
3	20325430	20375430	442.965	PTGES3L
3	20325430	20375430	442.965	LOC112583665
3	20325430	20375430	442.965	IFI35
3	21075430	21125430	477.09	HSPB9
3	21075430	21125430	477.09	KAT2A
3	21075430	21125430	477.09	KCNH4
3	21075430	21125430	477.09	LOC112583670
3	21075430	21125430	477.09	DHX58
3	21075430	21125430	477.09	RAB5C
3	23875430	23925430	304.316	TRNAC-GCA
3	23875430	23925430	304.316	TRNAC-GCA
3	23875430	23925430	304.316	LASP1
3	26475430	26525430	348.621	SLC35B1
3	26475430	26525430	348.621	LOC112584103
3	26475430	26525430	348.621	FAM117A
3	26475430	26525430	348.621	SPOP
3	26725430	26775430	263.282	DLX4
3	26725430	26775430	263.282	DLX3
3	26775430	26825430	315.366	ITGA3
3	27725430	27775430	286.506	SPAG9
3	28175430	28225430	321.281	TMEM11
3	28175430	28225430	321.281	NATD1
3	28175430	28225430	321.281	DHRS7B
3	29225430	29275430	275.869	EPN2
3	29225430	29275430	275.869	LOC102406110
3	34825430	34875430	313.302	NTN1
3	34925430	34975430	325.234	LOC112583725
3	34925430	34975430	325.234	NTN1
3	34925430	34975430	325.234	PIK3R5
3	35675430	35725430	269.455	LOC102407045
3	35675430	35725430	269.455	GUCY2D
3	35925430	35975430	251.44	DNAH2
3	35975430	36025430	268.959	EFNB3
3	35975430	36025430	268.959	LOC112584037
3	35975430	36025430	268.959	WRAP53
3	35975430	36025430	268.959	TP53
3	35975430	36025430	268.959	DNAH2
3	36775430	36825430	305.902	ZMYND15
3	36775430	36825430	305.902	TRNAE-CUC
3	36775430	36825430	305.902	TM4SF5
3	36775430	36825430	305.902	VMO1
3	36775430	36825430	305.902	GLTPD2
3	36775430	36825430	305.902	PSMB6
3	37675430	37725430	296.036	WSCD1
3	39125430	39175430	471.293	TRPV3
3	39125430	39175430	471.293	ASPA
3	41425430	41475430	383.75	NXN
3	41925430	41975430	269.584	LOC112584110
3	41925430	41975430	269.584	TMIGD1
3	43625430	43675430	272.883	NLK
3	43875430	43925430	471.319	LYRM9
3	44375430	44425430	311.386	WSB1
3	44525430	44575430	295.785	LOC102406239
3	44525430	44575430	295.785	NF1
3	44875430	44925430	408.904	RAB11FIP4
3	45275430	45325430	298.578	CRLF3
3	45475430	45525430	258.977	RHOT1
3	45525430	45575430	384.176	RHBDL3
3	46175430	46225430	406.658	SPACA3
3	46175430	46225430	406.658	ASIC2
3	46275430	46325430	380.52	ASIC2
3	49025430	49075430	405.932	LOC102415727
3	49025430	49075430	405.932	LOC102415400
3	49975430	50025430	677.266	ACACA
3	50025430	50075430	271.629	ACACA
3	50025430	50075430	271.629	AATF
3	51075430	51125430	321.256	APPBP2
3	51075430	51125430	321.256	PPM1D
3	53825430	53875430	261.945	LOC112584167
3	53825430	53875430	261.945	LOC112584168
3	53825430	53875430	261.945	LOC112584023
3	53825430	53875430	261.945	LOC112584020
3	53825430	53875430	261.945	LOC112584019
3	53825430	53875430	261.945	LOC112584022
3	53825430	53875430	261.945	LOC112584021
3	53825430	53875430	261.945	LOC112584017
3	53825430	53875430	261.945	TEX14
3	54775430	54825430	478.502	LOC112583812
3	54775430	54825430	478.502	MRPS23
3	54775430	54825430	478.502	CUEDC1
3	54875430	54925430	250.133	LOC112583813
3	54875430	54925430	250.133	LOC112583814
3	54875430	54925430	250.133	CCDC182
3	55075430	55125430	289.258	LOC102405607
3	55075430	55125430	289.258	MSI2
3	62525430	62575430	273.85	CA10
3	70925430	70975430	256.063	XKR6
3	71025430	71075430	252.704	XKR6
3	73175430	73225430	284.62	ZNF395
3	73175430	73225430	284.62	PNOC
3	79025430	79075430	316.111	LOC112583849
3	79025430	79075430	316.111	LINGO2
3	79075430	79125430	271.495	LOC102397380
3	79075430	79125430	271.495	LOC112583850
3	79075430	79125430	271.495	LOC102398127
3	79075430	79125430	271.495	LOC112583849
3	79075430	79125430	271.495	LINGO2
3	79625430	79675430	283.219	MOB3B
3	81125430	81175430	250.032	TUSC1
3	81225430	81275430	247.379	TUSC1
3	81275430	81325430	356.628	TUSC1
3	81325430	81375430	389.46	TUSC1
3	91975430	92025430	301.632	TTC39B
3	94325430	94375430	461.927	TRNAG-GCC
3	99475430	99525430	354.603	PTPRD
3	100825430	100875430	371.358	KDM4C
3	102225430	102275430	359.296	LOC102413732
3	102225430	102275430	359.296	JAK2
3	103275430	103325430	253.611	GLIS3
3	106425430	106475430	311.044	DMRT1
3	106625430	106675430	341.685	KANK1
3	115125430	115175430	330.529	PCSK5
3	117525430	117575430	260.191	LOC112583906
3	122775430	122825430	349.903	RGP1
3	122775430	122825430	349.903	MSMP
3	122775430	122825430	349.903	NPR2
3	125225430	125275430	344.78	IGFBPL1
3	125225430	125275430	344.78	LOC102407903
3	125925430	125975430	249.519	ANP32B
3	126075430	126125430	285.308	TBC1D2
3	126075430	126125430	285.308	CORO2A
3	129375430	129425430	295.065	LOC102392683
3	132725430	132775430	438.049	PEBP4
3	137125430	137175430	321.308	CHRNA2
3	137125430	137175430	321.308	PTK2B
3	137225430	137275430	251.533	LOC102410395
3	137225430	137275430	251.533	EPHX2
3	137375430	137425430	287.753	DNAJA1
3	137375430	137425430	287.753	SMU1
3	138175430	138225430	276.026	UBAP1
3	145475430	145525430	591.259	SLC35D2
3	145625430	145675430	281.242	ZNF367
3	145625430	145675430	281.242	SLC35D2
3	147025430	147075430	253.583	LOC112584131
3	147025430	147075430	253.583	CARD19
3	147025430	147075430	253.583	NINJ1
3	147175430	147225430	318.842	WNK2
3	148575430	148625430	297.609	ROR2
3	150975430	151025430	332.128	GADD45G
3	151225430	151275430	367.131	SECISBP2
3	151225430	151275430	367.131	SEMA4D
3	151525430	151575430	320.824	SHC3
3	158575430	158625430	384.393	LOC112584108
3	163425430	163475430	305.202	ECPAS
3	163625430	163675430	636.825	LOC102403482
3	166775430	166825430	354.894	TNFSF8
3	167975430	168025430	291.77	PAPPA
3	168025430	168075430	346.281	PAPPA
3	168825430	168875430	267.332	ASTN2
3	168875430	168925430	329.143	ASTN2
3	172925430	172975430	260.801	TRAF1
3	172925430	172975430	260.801	C5
3	174025430	174075430	279.403	LOC112583574
4	325179	375179	274.342	PPP6R2
4	3925179	3975179	257.899	ATXN10
4	4175179	4225179	259.381	FBLN1
4	6425179	6475179	412.457	PACSIN2
4	6475179	6525179	322.581	PACSIN2
4	6475179	6525179	322.581	ARFGAP3
4	6625179	6675179	307.164	A4GALT
4	7675179	7725179	248.131	TEF
4	7675179	7725179	248.131	ZC3H7B
4	9375179	9425179	272.32	TAB1
4	9375179	9425179	272.32	SYNGR1
4	11025179	11075179	278.206	BID
4	11025179	11075179	278.206	BCL2L13
4	11025179	11075179	278.206	MICAL3
4	11575179	11625179	258.388	CACNA1C
4	13675179	13725179	508.715	TRNAG-CCC
4	13675179	13725179	508.715	LOC102413088
4	13675179	13725179	508.715	TSPAN11
4	22925179	22975179	349.223	LOC112584496
4	22925179	22975179	349.223	CREBL2
4	23775179	23825179	304.206	GRIN2B
4	25175179	25225179	295.56	ERP27
4	25175179	25225179	295.56	ARHGDIB
4	25825179	25875179	350.364	EPS8
4	35275179	35325179	284.039	LRMP
4	35275179	35325179	284.039	LOC102393305
4	36375179	36425179	352.654	BHLHE41
4	36375179	36425179	352.654	RASSF8
4	37025179	37075179	252.008	ITPR2
4	37575179	37625179	294.726	STK38L
4	39575179	39625179	255.002	LOC112584319
4	40175179	40225179	287.468	TMTC1
4	40375179	40425179	435.364	TMTC1
4	42225179	42275179	301.785	KIAA1551
4	44075179	44125179	333.154	LOC102406990
4	46525179	46575179	350.351	ISX
4	47825179	47875179	321.806	LARGE1
4	48325179	48375179	349.779	SYN3
4	48425179	48475179	253.498	SYN3
4	48575179	48625179	439.571	SYN3
4	50425179	50475179	344.681	NUAK1
4	50625179	50675179	279.726	LOC112584529
4	51625179	51675179	337.199	CHST11
4	51975179	52025179	405.818	TXNRD1
4	52025179	52075179	551.32	EID3
4	52025179	52075179	551.32	TRNAA-UGC
4	52025179	52075179	551.32	TXNRD1
4	52325179	52375179	275.439	LOC112584531
4	52325179	52375179	275.439	TDG
4	52325179	52375179	275.439	C4H12orf73
4	52325179	52375179	275.439	HSP90B1
4	53475179	53525179	255.826	LOC112584535
4	54025179	54075179	290.017	NUP37
4	59475179	59525179	390.372	ELK3
4	62925179	62975179	455.723	RPS26
4	62925179	62975179	455.723	ERBB3
4	64575179	64625179	268.86	METTL1
4	64575179	64625179	268.86	EEF1AKMT3
4	64575179	64625179	268.86	LOC112584556
4	64575179	64625179	268.86	TSFM
4	64575179	64625179	268.86	AVIL
4	64575179	64625179	268.86	CTDSP2
4	64675179	64725179	385.233	LOC112584557
4	67625179	67675179	272.756	LOC102393518
4	69125179	69175179	387.823	MON2
4	70125179	70175179	311.83	TRNAC-GCA
4	78025179	78075179	255.787	CPNE8
4	80825179	80875179	373.302	PDZRN4
4	81575179	81625179	294.015	GXYLT1
4	81625179	81675179	260.391	GXYLT1
4	81675179	81725179	392.394	YAF2
4	86475179	86525179	268.426	LOC112584584
4	88175179	88225179	485.428	ASB8
4	88175179	88225179	485.428	CCDC184
4	88175179	88225179	485.428	LOC112584588
4	89075179	89125179	247.715	LOC112584355
4	89075179	89125179	247.715	LOC102411151
4	89075179	89125179	247.715	LALBA
4	89375179	89425179	332.68	FKBP11
4	89375179	89425179	332.68	CCDC65
4	89375179	89425179	332.68	ARF3
4	89675179	89725179	465.846	TRNAC-GCA
4	89675179	89725179	465.846	LOC112584592
4	89675179	89725179	465.846	LOC102405491
4	90275179	90325179	259.066	FAIM2
4	93825179	93875179	248.089	ATF7
4	93925179	93975179	274.961	ATP5MC2
4	93925179	93975179	274.961	LOC112584612
4	93925179	93975179	274.961	CALCOCO1
4	94275179	94325179	275.89	HOXC8
4	94275179	94325179	275.89	HOXC6
4	94275179	94325179	275.89	HOXC5
4	94275179	94325179	275.89	HOXC4
4	94375179	94425179	277.856	LOC112584615
4	94375179	94425179	277.856	LOC102409653
4	94375179	94425179	277.856	LOC112584614
4	94525179	94575179	266.08	NFE2
4	94525179	94575179	266.08	LOC112584616
4	94525179	94575179	266.08	COPZ1
4	96725179	96775179	277.027	CRADD
4	97225179	97275179	683.428	LOC112584626
4	97225179	97275179	683.428	LOC102404489
4	99275179	99325179	433.644	TRNAC-ACA
4	99275179	99325179	433.644	KERA
4	103575179	103625179	321.481	LOC112584642
4	104175179	104225179	266.931	MGAT4C
4	104375179	104425179	251.184	MGAT4C
4	104425179	104475179	395.797	MGAT4C
4	106425179	106475179	323.282	TRNAC-GCA
4	109225179	109275179	264.038	ACSS3
4	109225179	109275179	264.038	PPFIA2
4	112675179	112725179	279.321	NAV3
4	113575179	113625179	269.487	E2F7
4	113725179	113775179	263.359	CSRP2
4	114475179	114525179	394.752	PHLDA1
4	114475179	114525179	394.752	LOC112584648
4	114625179	114675179	285.075	LOC112584648
4	115425179	115475179	258.585	KCNC2
4	117575179	117625179	495.254	LOC112584358
4	118575179	118625179	253.562	RAB21
4	118825179	118875179	488.371	LOC112584779
4	118825179	118875179	488.371	LGR5
4	118925179	118975179	296.799	LGR5
4	119175179	119225179	255.828	TSPAN8
4	120725179	120775179	308.738	NUP133
4	122125179	122175179	303.182	LOC102390961
4	122675179	122725179	436.472	LOC102401654
4	122725179	122775179	269.22	LOC102401654
4	123175179	123225179	313.67	TTC13
4	123425179	123475179	621.861	TRIM67
4	123625179	123675179	260.44	EGLN1
4	123675179	123725179	298.624	EGLN1
4	123825179	123875179	291.973	LOC112584656
4	123825179	123875179	291.973	TSNAX
4	123875179	123925179	397.432	TSNAX
4	123875179	123925179	397.432	DISC1
4	123925179	123975179	269.711	LOC112584827
4	123925179	123975179	269.711	DISC1
4	124925179	124975179	262.035	SIPA1L2
4	131425179	131475179	287.677	LOC102392518
4	131575179	131625179	277.971	CHRM3
4	133025179	133075179	246.617	CSGALNACT2
4	133025179	133075179	246.617	RASGEF1A
4	138725179	138775179	282.212	JMJD1C
4	138775179	138825179	267.163	JMJD1C
4	147225179	147275179	347.296	VSIR
4	147225179	147275179	347.296	CDH23
4	147725179	147775179	290.201	TRNAR-CCU
4	147725179	147775179	290.201	MICU1
4	150725179	150775179	330.506	LRMDA
4	151225179	151275179	249.48	LRMDA
4	154225179	154275179	260.933	ZMIZ1
4	155125179	155175179	274.037	FAM213A
4	155125179	155175179	274.037	LOC102411767
4	156875179	156925179	263.29	NRG3
4	158125179	158175179	312.308	LOC112584751
4	158125179	158175179	312.308	LOC112584709
4	160525179	160575179	248.371	LOC112584869
4	160525179	160575179	248.371	LOC112584765
4	160525179	160575179	248.371	WAPL
4	161025179	161075179	266.332	TRNAW-CCA
4	161025179	161075179	266.332	SHLD2
4	162175179	162225179	760.615	ARHGAP22
4	162275179	162325179	297.752	ARHGAP22
4	162725179	162775179	454.188	FAM170B
4	162725179	162775179	454.188	LOC112584717
4	162725179	162775179	454.188	VSTM4
4	162725179	162775179	454.188	TMEM273
4	163375179	163425179	410.944	LOC112584797
4	163375179	163425179	410.944	LOC102396103
4	163375179	163425179	410.944	NCOA4
4	163375179	163425179	410.944	MSMB
4	163425179	163475179	488.053	LOC112584367
4	163425179	163475179	488.053	LOC102399277
4	163425179	163475179	488.053	LOC102397660
4	163475179	163525179	428.112	LOC102397660
4	163475179	163525179	428.112	ZFAND4
4	163875179	163925179	322.297	LOC102401268
4	164025179	164075179	556.455	TMEM72
4	165025179	165075179	276.478	LOC112584718
4	165025179	165075179	276.478	LOC102415162
4	165025179	165075179	276.478	TFAM
4	165025179	165075179	276.478	ZNF239
4	165075179	165125179	444.118	AGT
4	165125179	165175179	307.749	AGT
4	165125179	165175179	307.749	COG2
5	2075170	2125170	273.653	NR5A2
5	3875170	3925170	326.946	NEK7
5	4125170	4175170	252.878	LHX9
5	4125170	4175170	252.878	C5H1orf53
5	9025170	9075170	303.997	RD3
5	9425170	9475170	292.684	INTS7
5	13475170	13525170	499.518	PDC
5	13925170	13975170	356.088	HMCN1
5	15375170	15425170	247.63	C5H1orf21
5	16225170	16275170	257.349	RGL1
5	18275170	18325170	258.706	CACNA1E
5	18925170	18975170	273.405	STX6
5	18925170	18975170	273.405	KIAA1614
5	24375170	24425170	314.087	TNR
5	31675170	31725170	324.248	TP73
5	33775170	33825170	366.231	LOC112585079
5	33775170	33825170	366.231	KCNAB2
5	34675170	34725170	302.517	CAMTA1
5	34825170	34875170	577.641	CAMTA1
5	38275170	38325170	338.428	LOC112584974
5	39075170	39125170	383.779	LOC102395098
5	39075170	39125170	383.779	DRAXIN
5	39075170	39125170	383.779	AGTRAP
5	39575170	39625170	288.11	VPS13D
5	39825170	39875170	313.749	LOC112585343
5	39825170	39875170	313.749	LOC102403112
5	39825170	39875170	313.749	VPS13D
5	40925170	40975170	255.851	FASLG
5	40925170	40975170	255.851	SUCO
5	45525170	45575170	371.663	RGS7
5	46275170	46325170	248.77	BECN2
5	46275170	46325170	248.77	LOC112584975
5	47425170	47475170	497.749	SDCCAG8
5	53675170	53725170	282.636	LOC102389132
5	53675170	53725170	282.636	LOC102416136
5	54825170	54875170	423.14	DISP1
5	56075170	56125170	288.383	DUSP10
5	58675170	58725170	779.43	LYPLAL1
5	58675170	58725170	779.43	LOC112585116
5	59575170	59625170	647.675	RRP15
5	60775170	60825170	267.4	ESRRG
5	61275170	61325170	283.463	ESRRG
5	65825170	65875170	408.427	BRINP3
5	66325170	66375170	323.562	LOC102405671
5	66325170	66375170	323.562	BRINP3
5	69025170	69075170	266.75	RGS2
5	73075170	73125170	284.247	TRNAC-GCA
5	74875170	74925170	450.526	KCNT2
5	77175170	77225170	291.579	LOC112585257
5	80375170	80425170	498.625	LOC112584985
5	81825170	81875170	323.928	LOC112585363
5	81825170	81875170	323.928	NOX4
5	82025170	82075170	330.7	TYR
5	82025170	82075170	330.7	NOX4
5	82075170	82125170	311.709	TYR
5	82875170	82925170	547.647	GRM5
5	83975170	84025170	344.106	TMEM135
5	85175170	85225170	302.27	LOC112585143
5	85325170	85375170	347.762	CCDC83
5	85325170	85375170	347.762	PICALM
5	85375170	85425170	265.571	CCDC83
5	85825170	85875170	255.868	DLG2
5	90775170	90825170	342.706	LOC112585150
5	90975170	91025170	285.987	LOC112585150
5	92875170	92925170	429.601	TENM4
5	93075170	93125170	252.113	TENM4
5	93875170	93925170	257.139	RSF1
5	93925170	93975170	261.19	RSF1
5	104725170	104775170	318.753	PKNOX2
5	105475170	105525170	288.08	SRPRA
5	105475170	105525170	288.08	FOXRED1
5	105475170	105525170	288.08	FAM118B
5	105475170	105525170	288.08	TIRAP
5	109475170	109525170	453.848	OPCML
5	113125170	113175170	255.242	TMEM109
5	113125170	113175170	255.242	LOC102408209
5	113125170	113175170	255.242	TMEM132A
5	113125170	113175170	255.242	SLC15A3
5	114975170	115025170	367.134	PAG16
5	115625170	115675170	337.69	PAG18
5	115975170	116025170	288.661	PAG19
5	118825170	118875170	283.303	MARK2
5	121125170	121175170	279.739	BBS1
5	121125170	121175170	279.739	ZDHHC24
5	121125170	121175170	279.739	ACTN3
5	121125170	121175170	279.739	DPP3
5	122175170	122225170	565.891	SZRD1
5	122175170	122225170	565.891	CHKA
5	122275170	122325170	315.038	KMT5B
6	125956	175956	318.669	LOC102413275
6	125956	175956	318.669	LOC102415697
6	175956	225956	348.631	LOC102415697
6	225956	275956	295.071	TBX19
6	6425956	6475956	318.653	HSD17B7
6	8025956	8075956	304.754	LOC112585521
6	8025956	8075956	304.754	SDHC
6	8025956	8075956	304.754	MPZ
6	8875956	8925956	282.854	CD84
6	10175956	10225956	380.829	LOC102407038
6	10775956	10825956	271.173	SPTA1
6	16375956	16425956	252.683	TRNAM-CAU
6	16375956	16425956	252.683	SNAPIN
6	16375956	16425956	252.683	NPR1
6	16375956	16425956	252.683	ILF2
6	24825956	24875956	410.356	SPAG17
6	24925956	24975956	286.018	SPAG17
6	24975956	25025956	267.436	SPAG17
6	25075956	25125956	411.148	WDR3
6	25075956	25125956	411.148	SPAG17
6	31875956	31925956	259.336	PIFO
6	31875956	31925956	259.336	CHIA
6	34875956	34925956	276.783	LOC102416262
6	36775956	36825956	313.942	TRNAC-GCA
6	40175956	40225956	260.405	COL11A1
6	48575956	48625956	339.292	LOC112585619
6	53925956	53975956	307.294	LOC102397482
6	53925956	53975956	307.294	LOC102392713
6	53975956	54025956	308.631	LOC102392713
6	56625956	56675956	364.603	SH3GLB1
6	57225956	57275956	419.101	LOC112585635
6	57425956	57475956	427.814	COL24A1
6	62025956	62075956	275.761	LOC102397739
6	65975956	66025956	501.387	LOC112585640
6	65975956	66025956	501.387	GIPC2
6	65975956	66025956	501.387	DNAJB4
6	67475956	67525956	517.032	ST6GALNAC3
6	82325956	82375956	540.042	DOCK7
6	90825956	90875956	354.838	TMEM61
6	91375956	91425956	270.44	SSBP3
6	91425956	91475956	287.067	SSBP3
6	91575956	91625956	270.73	CDCP2
6	91575956	91625956	270.73	TCEANC2
6	91625956	91675956	292.16	LOC112585863
6	91625956	91675956	292.16	TMEM59
6	91625956	91675956	292.16	TCEANC2
6	92475956	92525956	409.005	C6H1orf123
6	92475956	92525956	409.005	MAGOH
6	92475956	92525956	409.005	CPT2
6	92475956	92525956	409.005	LRP8
6	93475956	93525956	350.211	LOC112585672
6	93475956	93525956	350.211	CC2D1B
6	93475956	93525956	350.211	ORC1
6	93475956	93525956	350.211	ZFYVE9
6	95475956	95525956	308.112	LOC112585675
6	97125956	97175956	313.417	AGBL4
6	97175956	97225956	418.167	AGBL4
6	99425956	99475956	419.125	LOC112585814
6	100525956	100575956	282.795	EIF2B3
6	100525956	100575956	282.795	HECTD3
6	101075956	101125956	306.925	RNF220
6	101725956	101775956	282.359	ST3GAL3
6	101775956	101825956	249.75	ST3GAL3
6	101825956	101875956	403.288	KDM4A
6	101825956	101875956	403.288	ST3GAL3
6	102525956	102575956	439.016	LOC112585698
6	105875956	105925956	290.644	NT5C1A
6	105875956	105925956	290.644	HEYL
6	109275956	109325956	262.791	AGO3
6	109375956	109425956	249.577	LOC102406024
6	109425956	109475956	512.991	LOC102406337
6	111975956	112025956	259.797	KCNJ13
6	111975956	112025956	259.797	GIGYF2
6	112775956	112825956	254.815	LOC102396388
6	112775956	112825956	254.815	USP40
6	112775956	112825956	254.815	LOC102392295
6	115025956	115075956	280.778	AGAP1
7	1625161	1675161	353.631	FAM193A
7	1675161	1725161	414.46	FAM193A
7	1875161	1925161	258.365	LOC112586136
7	1875161	1925161	258.365	SH3BP2
7	1875161	1925161	258.365	ADD1
7	2075161	2125161	289.449	HTT
7	19975161	20025161	341.784	SCD5
7	19975161	20025161	341.784	SEC31A
7	22075161	22125161	332.667	CFAP299
7	22325161	22375161	281.365	CFAP299
7	26975161	27025161	252.852	USO1
7	30875161	30925161	268.808	SLC4A4
7	30975161	31025161	402.604	SLC4A4
7	31025161	31075161	520.464	SLC4A4
7	31275161	31325161	306.762	MOB1B
7	31275161	31325161	306.762	GRSF1
7	31275161	31325161	306.762	LOC102403824
7	37475161	37525161	386.323	TECRL
7	46725161	46775161	328.483	LOC102412600
7	47275161	47325161	276.852	KIT
7	48025161	48075161	351.706	LOC112586279
7	55475161	55525161	294.639	LOC112586204
7	55675161	55725161	387.648	GRXCR1
7	55975161	56025161	363.784	ATP8A1
7	59675161	59725161	296.745	LOC112586212
7	71125161	71175161	266.476	STIM2
7	71175161	71225161	269.431	STIM2
7	73875161	73925161	314.13	PPARGC1A
7	75375161	75425161	299.731	ADGRA3
7	76025161	76075161	269.384	KCNIP4
7	81675161	81725161	250.616	FABP2
7	81675161	81725161	250.616	C7H4orf3
7	81675161	81725161	250.616	USP53
[truncated: 1,136 more rows]

## Sheet: Table S9
Supplementary Table S9: KEGG PATHWAY and Gene Ontology of Xiling buffalo candidate genes overlapped by XPCLR ,XPEHH,FST,and θπ methods.
Database	ID	Term	Input number	Background number	Corrected P-Value	Input	Hyperlink
KEGG PATHWAY	hsa05203	Viral carcinogenesis	2	201	0.0422539	HDAC9|RB1	http://www.genome.jp/kegg-bin/show_pathway?hsa05203/hsa:9734%09red/hsa:5925%09red
KEGG PATHWAY	hsa00730	Thiamine metabolism	1	16	0.0436204	AK8	http://www.genome.jp/kegg-bin/show_pathway?hsa00730/hsa:158067%09red
KEGG PATHWAY	hsa04080	Neuroactive ligand-receptor interaction	2	338	0.0553853	CHRM3|GRIA4	http://www.genome.jp/kegg-bin/show_pathway?hsa04080/hsa:2893%09red/hsa:1131%09red
KEGG PATHWAY	hsa05033	Nicotine addiction	1	40	0.0591969	GRIA4	http://www.genome.jp/kegg-bin/show_pathway?hsa05033/hsa:2893%09red
KEGG PATHWAY	hsa05219	Bladder cancer	1	41	0.0598867	RB1	http://www.genome.jp/kegg-bin/show_pathway?hsa05219/hsa:5925%09red
KEGG PATHWAY	hsa03022	Basal transcription factors	1	45	0.0620004	ERCC3	http://www.genome.jp/kegg-bin/show_pathway?hsa03022/hsa:2071%09red
KEGG PATHWAY	hsa04340	Hedgehog signaling pathway	1	47	0.0629694	CSNK1G2	http://www.genome.jp/kegg-bin/show_pathway?hsa04340/hsa:1455%09red
KEGG PATHWAY	hsa03420	Nucleotide excision repair	1	47	0.0629694	ERCC3	http://www.genome.jp/kegg-bin/show_pathway?hsa03420/hsa:2071%09red
KEGG PATHWAY	hsa00270	Cysteine and methionine metabolism	1	49	0.0645878	DNMT1	http://www.genome.jp/kegg-bin/show_pathway?hsa00270/hsa:1786%09red
KEGG PATHWAY	hsa05223	Non-small cell lung cancer	1	66	0.0748108	RB1	http://www.genome.jp/kegg-bin/show_pathway?hsa05223/hsa:5925%09red
KEGG PATHWAY	hsa05031	Amphetamine addiction	1	68	0.0765041	GRIA4	http://www.genome.jp/kegg-bin/show_pathway?hsa05031/hsa:2893%09red
KEGG PATHWAY	hsa05218	Melanoma	1	72	0.0788328	RB1	http://www.genome.jp/kegg-bin/show_pathway?hsa05218/hsa:5925%09red
KEGG PATHWAY	hsa04971	Gastric acid secretion	1	75	0.0802546	CHRM3	http://www.genome.jp/kegg-bin/show_pathway?hsa04971/hsa:1131%09red
KEGG PATHWAY	hsa05212	Pancreatic cancer	1	75	0.0802546	RB1	http://www.genome.jp/kegg-bin/show_pathway?hsa05212/hsa:5925%09red
KEGG PATHWAY	hsa05214	Glioma	1	75	0.0802546	RB1	http://www.genome.jp/kegg-bin/show_pathway?hsa05214/hsa:5925%09red
KEGG PATHWAY	hsa05220	Chronic myeloid leukemia	1	76	0.081038	RB1	http://www.genome.jp/kegg-bin/show_pathway?hsa05220/hsa:5925%09red
KEGG PATHWAY	hsa04742	Taste transduction	1	83	0.0853659	CHRM3	http://www.genome.jp/kegg-bin/show_pathway?hsa04742/hsa:1131%09red
KEGG PATHWAY	hsa04911	Insulin secretion	1	86	0.0868058	CHRM3	http://www.genome.jp/kegg-bin/show_pathway?hsa04911/hsa:1131%09red
KEGG PATHWAY	hsa04970	Salivary secretion	1	90	0.0893924	CHRM3	http://www.genome.jp/kegg-bin/show_pathway?hsa04970/hsa:1131%09red
KEGG PATHWAY	hsa05222	Small cell lung cancer	1	93	0.0912144	RB1	http://www.genome.jp/kegg-bin/show_pathway?hsa05222/hsa:5925%09red
KEGG PATHWAY	hsa04666	Fc gamma R-mediated phagocytosis	1	94	0.0918967	BIN1	http://www.genome.jp/kegg-bin/show_pathway?hsa04666/hsa:274%09red
KEGG PATHWAY	hsa05215	Prostate cancer	1	97	0.0931451	RB1	http://www.genome.jp/kegg-bin/show_pathway?hsa05215/hsa:5925%09red
KEGG PATHWAY	hsa04713	Circadian entrainment	1	97	0.0931451	GRIA4	http://www.genome.jp/kegg-bin/show_pathway?hsa04713/hsa:2893%09red
KEGG PATHWAY	hsa04972	Pancreatic secretion	1	98	0.0935509	CHRM3	http://www.genome.jp/kegg-bin/show_pathway?hsa04972/hsa:1131%09red
KEGG PATHWAY	hsa01522	Endocrine resistance	1	98	0.0935509	RB1	http://www.genome.jp/kegg-bin/show_pathway?hsa01522/hsa:5925%09red
KEGG PATHWAY	hsa03008	Ribosome biogenesis in eukaryotes	1	105	0.0977955	REXO1	http://www.genome.jp/kegg-bin/show_pathway?hsa03008/hsa:57455%09red
KEGG PATHWAY	hsa04725	Cholinergic synapse	1	112	0.102368	CHRM3	http://www.genome.jp/kegg-bin/show_pathway?hsa04725/hsa:1131%09red
KEGG PATHWAY	hsa04724	Glutamatergic synapse	1	114	0.103836	GRIA4	http://www.genome.jp/kegg-bin/show_pathway?hsa04724/hsa:2893%09red
KEGG PATHWAY	hsa04110	Cell cycle	1	124	0.109613	RB1	http://www.genome.jp/kegg-bin/show_pathway?hsa04110/hsa:5925%09red
KEGG PATHWAY	hsa00230	Purine metabolism	1	130	0.113736	AK8	http://www.genome.jp/kegg-bin/show_pathway?hsa00230/hsa:158067%09red
KEGG PATHWAY	hsa04728	Dopaminergic synapse	1	131	0.113736	GRIA4	http://www.genome.jp/kegg-bin/show_pathway?hsa04728/hsa:2893%09red
KEGG PATHWAY	hsa04550	Signaling pathways regulating pluripotency of stem cells	1	140	0.119617	ZFHX3	http://www.genome.jp/kegg-bin/show_pathway?hsa04550/hsa:463%09red
KEGG PATHWAY	hsa04514	Cell adhesion molecules (CAMs)	1	146	0.122329	NLGN1	http://www.genome.jp/kegg-bin/show_pathway?hsa04514/hsa:22871%09red
KEGG PATHWAY	hsa05224	Breast cancer	1	147	0.12282	RB1	http://www.genome.jp/kegg-bin/show_pathway?hsa05224/hsa:5925%09red
KEGG PATHWAY	hsa04723	Retrograde endocannabinoid signaling	1	148	0.123308	GRIA4	http://www.genome.jp/kegg-bin/show_pathway?hsa04723/hsa:2893%09red
KEGG PATHWAY	hsa05226	Gastric cancer	1	149	0.123793	RB1	http://www.genome.jp/kegg-bin/show_pathway?hsa05226/hsa:5925%09red
KEGG PATHWAY	hsa03010	Ribosome	1	153	0.126616	MRPL4	http://www.genome.jp/kegg-bin/show_pathway?hsa03010/hsa:51073%09red
KEGG PATHWAY	hsa04934	Cushing syndrome	1	155	0.127251	RB1	http://www.genome.jp/kegg-bin/show_pathway?hsa04934/hsa:5925%09red
KEGG PATHWAY	hsa05160	Hepatitis C	1	155	0.127251	RB1	http://www.genome.jp/kegg-bin/show_pathway?hsa05160/hsa:5925%09red
KEGG PATHWAY	hsa04218	Cellular senescence	1	160	0.129862	RB1	http://www.genome.jp/kegg-bin/show_pathway?hsa04218/hsa:5925%09red
KEGG PATHWAY	hsa05161	Hepatitis B	1	163	0.131523	RB1	http://www.genome.jp/kegg-bin/show_pathway?hsa05161/hsa:5925%09red
KEGG PATHWAY	hsa05225	Hepatocellular carcinoma	1	168	0.134667	RB1	http://www.genome.jp/kegg-bin/show_pathway?hsa05225/hsa:5925%09red
KEGG PATHWAY	hsa05034	Alcoholism	1	180	0.142306	HDAC9	http://www.genome.jp/kegg-bin/show_pathway?hsa05034/hsa:9734%09red
KEGG PATHWAY	hsa04360	Axon guidance	1	181	0.142711	EPHA6	http://www.genome.jp/kegg-bin/show_pathway?hsa04360/hsa:285220%09red
KEGG PATHWAY	hsa05167	Kaposi sarcoma-associated herpesvirus infection	1	186	0.145707	RB1	http://www.genome.jp/kegg-bin/show_pathway?hsa05167/hsa:5925%09red
KEGG PATHWAY	hsa04020	Calcium signaling pathway	1	193	0.149079	CHRM3	http://www.genome.jp/kegg-bin/show_pathway?hsa04020/hsa:1131%09red
KEGG PATHWAY	hsa05169	Epstein-Barr virus infection	1	201	0.154103	RB1	http://www.genome.jp/kegg-bin/show_pathway?hsa05169/hsa:5925%09red
KEGG PATHWAY	hsa04810	Regulation of actin cytoskeleton	1	214	0.160741	CHRM3	http://www.genome.jp/kegg-bin/show_pathway?hsa04810/hsa:1131%09red
KEGG PATHWAY	hsa04024	cAMP signaling pathway	1	214	0.160741	GRIA4	http://www.genome.jp/kegg-bin/show_pathway?hsa04024/hsa:2893%09red
KEGG PATHWAY	hsa05166	Human T-cell leukemia virus 1 infection	1	219	0.163835	RB1	http://www.genome.jp/kegg-bin/show_pathway?hsa05166/hsa:5925%09red
KEGG PATHWAY	hsa05163	Human cytomegalovirus infection	1	225	0.166844	RB1	http://www.genome.jp/kegg-bin/show_pathway?hsa05163/hsa:5925%09red
KEGG PATHWAY	hsa04144	Endocytosis	1	244	0.17853	BIN1	http://www.genome.jp/kegg-bin/show_pathway?hsa04144/hsa:274%09red
KEGG PATHWAY	hsa05206	MicroRNAs in cancer	1	299	0.208188	DNMT1	http://www.genome.jp/kegg-bin/show_pathway?hsa05206/hsa:1786%09red
KEGG PATHWAY	hsa05165	Human papillomavirus infection	1	330	0.225889	RB1	http://www.genome.jp/kegg-bin/show_pathway?hsa05165/hsa:5925%09red
KEGG PATHWAY	hsa01100	Metabolic pathways	2	1433	0.283574	DNMT1|AK8	http://www.genome.jp/kegg-bin/show_pathway?hsa01100/hsa:1786%09red/hsa:158067%09red
KEGG PATHWAY	hsa05200	Pathways in cancer	1	530	0.326107	RB1	http://www.genome.jp/kegg-bin/show_pathway?hsa05200/hsa:5925%09red
Gene Ontology	GO:0045664	regulation of neuron differentiation	3	26	0.000589147	BIN1|ZFHX3|NLGN1	http://amigo.geneontology.org/amigo/term/GO:0045664
Gene Ontology	GO:0005654	nucleoplasm	12	3630	0.000735338	ZFHX3|DNMT1|RB1|HDAC9|EPHA6|DST|ERCC3|SPATA24|REXO1|ADAT3|NR2E1|MCM8	http://amigo.geneontology.org/amigo/term/GO:0005654
Gene Ontology	GO:0099054	presynapse assembly	2	13	0.00858047	CNTN5|NLGN1	http://amigo.geneontology.org/amigo/term/GO:0099054
Gene Ontology	GO:0005634	nucleus	12	5208	0.0144446	CSNK1G2|DNMT1|RB1|HDAC9|DST|ERCC3|SPATA24|REXO1|ZFHX3|NR2E1|BIN1|MCM8	http://amigo.geneontology.org/amigo/term/GO:0005634
Gene Ontology	GO:0005515	protein binding	18	11779	0.0186966	ZFHX3|SCAMP4|AK8|RB1|HDAC9|MZB1|ERCC3|CHRM3|SPATA24|CSNK1G2|DNMT1|MRPL4|ADAT3|NR2E1|BIN1|DST|ERC2|MCM8	http://amigo.geneontology.org/amigo/term/GO:0005515
Gene Ontology	GO:2000310	regulation of NMDA receptor activity	2	29	0.018866	GRIA4|NLGN1	http://amigo.geneontology.org/amigo/term/GO:2000310
Gene Ontology	GO:0000122	negative regulation of transcription by RNA polymerase II	5	832	0.0204226	HDAC9|DNMT1|NR2E1|ZFHX3|RB1	http://amigo.geneontology.org/amigo/term/GO:0000122
Gene Ontology	GO:0038023	signaling receptor activity	3	214	0.02613	CHRM3|GRIA4|NLGN1	http://amigo.geneontology.org/amigo/term/GO:0038023
Gene Ontology	GO:0005524	ATP binding	6	1463	0.02613	CSNK1G2|AK8|EPHA6|ERCC3|ATP8B3|MCM8	http://amigo.geneontology.org/amigo/term/GO:0005524
Gene Ontology	GO:0060291	long-term synaptic potentiation	2	45	0.02613	NR2E1|NLGN1	http://amigo.geneontology.org/amigo/term/GO:0060291
Gene Ontology	GO:0005667	transcription regulator complex	3	226	0.02632	HDAC9|RB1|ZFHX3	http://amigo.geneontology.org/amigo/term/GO:0005667
Gene Ontology	GO:0009925	basal plasma membrane	2	50	0.0266513	DST|CHRM3	http://amigo.geneontology.org/amigo/term/GO:0009925
Gene Ontology	GO:0003678	DNA helicase activity	2	58	0.0303858	ERCC3|MCM8	http://amigo.geneontology.org/amigo/term/GO:0003678
Gene Ontology	GO:1990841	promoter-specific chromatin binding	2	58	0.0303858	DNMT1|ERCC3	http://amigo.geneontology.org/amigo/term/GO:1990841
Gene Ontology	GO:0098982	GABA-ergic synapse	2	70	0.0400417	ERC2|CNTN5	http://amigo.geneontology.org/amigo/term/GO:0098982
Gene Ontology	GO:0007265	Ras protein signal transduction	2	73	0.0400417	DNMT1|RB1	http://amigo.geneontology.org/amigo/term/GO:0007265
Gene Ontology	GO:0007399	nervous system development	3	305	0.0400417	CHRM3|NR2E1|NLGN1	http://amigo.geneontology.org/amigo/term/GO:0007399
Gene Ontology	GO:0001540	amyloid-beta binding	2	80	0.0422539	GRIA4|NLGN1	http://amigo.geneontology.org/amigo/term/GO:0001540
Gene Ontology	GO:0008134	transcription factor binding	3	325	0.0422539	HDAC9|ERCC3|RB1	http://amigo.geneontology.org/amigo/term/GO:0008134
Gene Ontology	GO:0000082	G1/S transition of mitotic cell cycle	2	100	0.0422539	RB1|MCM8	http://amigo.geneontology.org/amigo/term/GO:0000082
Gene Ontology	GO:0042826	histone deacetylase binding	2	114	0.0422539	HDAC9|NR2E1	http://amigo.geneontology.org/amigo/term/GO:0042826
Gene Ontology	GO:0031175	neuron projection development	2	116	0.0422539	RB1|NLGN1	http://amigo.geneontology.org/amigo/term/GO:0031175
Gene Ontology	GO:0030018	Z disc	2	127	0.0422539	DST|BIN1	http://amigo.geneontology.org/amigo/term/GO:0030018
Gene Ontology	GO:0007050	cell cycle arrest	2	130	0.0422539	RB1|ZFHX3	http://amigo.geneontology.org/amigo/term/GO:0007050
Gene Ontology	GO:0016032	viral process	3	456	0.0422539	ERCC3|BIN1|RB1	http://amigo.geneontology.org/amigo/term/GO:0016032
Gene Ontology	GO:1902474	positive regulation of protein localization to synapse	1	5	0.0422539	NLGN1	http://amigo.geneontology.org/amigo/term/GO:1902474
Gene Ontology	GO:0048790	maintenance of presynaptic active zone structure	1	5	0.0422539	ERC2	http://amigo.geneontology.org/amigo/term/GO:0048790
Gene Ontology	GO:0071459	protein localization to chromosome, centromeric region	1	5	0.0422539	RB1	http://amigo.geneontology.org/amigo/term/GO:0071459
Gene Ontology	GO:0140058	neuron projection arborization	1	5	0.0422539	NLGN1	http://amigo.geneontology.org/amigo/term/GO:0140058
Gene Ontology	GO:0043353	enucleate erythrocyte differentiation	1	5	0.0422539	RB1	http://amigo.geneontology.org/amigo/term/GO:0043353
Gene Ontology	GO:0046541	saliva secretion	1	5	0.0422539	CHRM3	http://amigo.geneontology.org/amigo/term/GO:0046541
Gene Ontology	GO:0071466	cellular response to xenobiotic stimulus	1	5	0.0422539	RB1	http://amigo.geneontology.org/amigo/term/GO:0071466
Gene Ontology	GO:2000809	positive regulation of synaptic vesicle clustering	1	5	0.0422539	NLGN1	http://amigo.geneontology.org/amigo/term/GO:2000809
Gene Ontology	GO:0021764	amygdala development	1	5	0.0422539	NR2E1	http://amigo.geneontology.org/amigo/term/GO:0021764
Gene Ontology	GO:0021960	anterior commissure morphogenesis	1	5	0.0422539	NR2E1	http://amigo.geneontology.org/amigo/term/GO:0021960
Gene Ontology	GO:0043045	DNA methylation involved in embryo development	1	5	0.0422539	DNMT1	http://amigo.geneontology.org/amigo/term/GO:0043045
Gene Ontology	GO:0099026	anchored component of presynaptic membrane	1	5	0.0422539	CNTN5	http://amigo.geneontology.org/amigo/term/GO:0099026
Gene Ontology	GO:0005789	endoplasmic reticulum membrane	4	942	0.0422539	ATP8B3|DST|CHRM3|DNAJC18	http://amigo.geneontology.org/amigo/term/GO:0005789
Gene Ontology	GO:0007010	cytoskeleton organization	2	138	0.0422539	DST|BIN1	http://amigo.geneontology.org/amigo/term/GO:0007010
Gene Ontology	GO:0030182	neuron differentiation	2	139	0.0422539	HDAC9|RB1	http://amigo.geneontology.org/amigo/term/GO:0030182
Gene Ontology	GO:0023041	neuronal signal transduction	1	6	0.0422539	NLGN1	http://amigo.geneontology.org/amigo/term/GO:0023041
Gene Ontology	GO:0035315	hair cell differentiation	1	6	0.0422539	ERCC3	http://amigo.geneontology.org/amigo/term/GO:0035315
Gene Ontology	GO:1902533	positive regulation of intracellular signal transduction	1	6	0.0422539	NLGN1	http://amigo.geneontology.org/amigo/term/GO:1902533
Gene Ontology	GO:0097119	postsynaptic density protein 95 clustering	1	6	0.0422539	NLGN1	http://amigo.geneontology.org/amigo/term/GO:0097119
Gene Ontology	GO:0051005	negative regulation of lipoprotein lipase activity	1	6	0.0422539	HDAC9	http://amigo.geneontology.org/amigo/term/GO:0051005
Gene Ontology	GO:0051573	negative regulation of histone H3-K9 methylation	1	6	0.0422539	DNMT1	http://amigo.geneontology.org/amigo/term/GO:0051573
Gene Ontology	GO:0098985	asymmetric, glutamatergic, excitatory synapse	1	6	0.0422539	NLGN1	http://amigo.geneontology.org/amigo/term/GO:0098985
Gene Ontology	GO:0004970	ionotropic glutamate receptor activity	1	6	0.0422539	GRIA4	http://amigo.geneontology.org/amigo/term/GO:0004970
Gene Ontology	GO:0061676	importin-alpha family protein binding	1	7	0.0422539	RB1	http://amigo.geneontology.org/amigo/term/GO:0061676
Gene Ontology	GO:0071156	regulation of cell cycle arrest	1	7	0.0422539	BIN1	http://amigo.geneontology.org/amigo/term/GO:0071156
Gene Ontology	GO:0010216	maintenance of DNA methylation	1	7	0.0422539	DNMT1	http://amigo.geneontology.org/amigo/term/GO:0010216
Gene Ontology	GO:0051647	nucleus localization	1	7	0.0422539	BIN1	http://amigo.geneontology.org/amigo/term/GO:0051647
Gene Ontology	GO:0061002	negative regulation of dendritic spine morphogenesis	1	7	0.0422539	NLGN1	http://amigo.geneontology.org/amigo/term/GO:0061002
Gene Ontology	GO:0016458	gene silencing	1	7	0.0422539	DNMT1	http://amigo.geneontology.org/amigo/term/GO:0016458
Gene Ontology	GO:1900244	positive regulation of synaptic vesicle endocytosis	1	7	0.0422539	NLGN1	http://amigo.geneontology.org/amigo/term/GO:1900244
Gene Ontology	GO:0032407	MutSalpha complex binding	1	7	0.0422539	MCM8	http://amigo.geneontology.org/amigo/term/GO:0032407
Gene Ontology	GO:0016907	G protein-coupled acetylcholine receptor activity	1	7	0.0422539	CHRM3	http://amigo.geneontology.org/amigo/term/GO:0016907
Gene Ontology	GO:1904861	excitatory synapse assembly	1	7	0.0422539	NLGN1	http://amigo.geneontology.org/amigo/term/GO:1904861
Gene Ontology	GO:0019828	aspartic-type endopeptidase inhibitor activity	1	7	0.0422539	BIN1	http://amigo.geneontology.org/amigo/term/GO:0019828
Gene Ontology	GO:0071218	cellular response to misfolded protein	1	7	0.0422539	DNAJC18	http://amigo.geneontology.org/amigo/term/GO:0071218
Gene Ontology	GO:0006367	transcription initiation from RNA polymerase II promoter	2	160	0.0422539	ERCC3|NR2E1	http://amigo.geneontology.org/amigo/term/GO:0006367
Gene Ontology	GO:0043197	dendritic spine	2	162	0.0422539	GRIA4|NLGN1	http://amigo.geneontology.org/amigo/term/GO:0043197
Gene Ontology	GO:0004017	adenylate kinase activity	1	8	0.0422539	AK8	http://amigo.geneontology.org/amigo/term/GO:0004017
Gene Ontology	GO:0030011	maintenance of cell polarity	1	8	0.0422539	DST	http://amigo.geneontology.org/amigo/term/GO:0030011
Gene Ontology	GO:0009142	nucleoside triphosphate biosynthetic process	1	8	0.0422539	AK8	http://amigo.geneontology.org/amigo/term/GO:0009142
Gene Ontology	GO:0097091	synaptic vesicle clustering	1	8	0.0422539	NLGN1	http://amigo.geneontology.org/amigo/term/GO:0097091
Gene Ontology	GO:0030056	hemidesmosome	1	8	0.0422539	DST	http://amigo.geneontology.org/amigo/term/GO:0030056
Gene Ontology	GO:0007197	adenylate cyclase-inhibiting G protein-coupled acetylcholine receptor signaling pathway	1	8	0.0422539	CHRM3	http://amigo.geneontology.org/amigo/term/GO:0007197
Gene Ontology	GO:0048667	cell morphogenesis involved in neuron differentiation	1	8	0.0422539	RB1	http://amigo.geneontology.org/amigo/term/GO:0048667
Gene Ontology	GO:0008024	cyclin/CDK positive transcription elongation factor complex	1	8	0.0422539	RB1	http://amigo.geneontology.org/amigo/term/GO:0008024
Gene Ontology	GO:0034983	peptidyl-lysine deacetylation	1	8	0.0422539	HDAC9	http://amigo.geneontology.org/amigo/term/GO:0034983
Gene Ontology	GO:0032041	NAD-dependent histone deacetylase activity (H3-K14 specific)	1	9	0.0422539	HDAC9	http://amigo.geneontology.org/amigo/term/GO:0032041
Gene Ontology	GO:0006265	DNA topological change	1	9	0.0422539	ERCC3	http://amigo.geneontology.org/amigo/term/GO:0006265
Gene Ontology	GO:0097550	transcription preinitiation complex	1	9	0.0422539	ERCC3	http://amigo.geneontology.org/amigo/term/GO:0097550
Gene Ontology	GO:0071559	response to transforming growth factor beta	1	9	0.0422539	ZFHX3	http://amigo.geneontology.org/amigo/term/GO:0071559
Gene Ontology	GO:0033292	T-tubule organization	1	9	0.0422539	BIN1	http://amigo.geneontology.org/amigo/term/GO:0033292
Gene Ontology	GO:0033622	integrin activation	1	9	0.0422539	MZB1	http://amigo.geneontology.org/amigo/term/GO:0033622
Gene Ontology	GO:0089717	spanning component of membrane	1	9	0.0422539	NLGN1	http://amigo.geneontology.org/amigo/term/GO:0089717
Gene Ontology	GO:0005635	nuclear envelope	2	182	0.0422539	DST|BIN1	http://amigo.geneontology.org/amigo/term/GO:0005635
Gene Ontology	GO:0006897	endocytosis	2	182	0.0422539	CSNK1G2|BIN1	http://amigo.geneontology.org/amigo/term/GO:0006897
Gene Ontology	GO:0048712	negative regulation of astrocyte differentiation	1	10	0.0422539	NR2E1	http://amigo.geneontology.org/amigo/term/GO:0048712
Gene Ontology	GO:0033558	protein deacetylase activity	1	10	0.0422539	HDAC9	http://amigo.geneontology.org/amigo/term/GO:0033558
Gene Ontology	GO:0097105	presynaptic membrane assembly	1	10	0.0422539	NLGN1	http://amigo.geneontology.org/amigo/term/GO:0097105
Gene Ontology	GO:1901380	negative regulation of potassium ion transmembrane transport	1	10	0.0422539	BIN1	http://amigo.geneontology.org/amigo/term/GO:1901380
Gene Ontology	GO:0097104	postsynaptic membrane assembly	1	10	0.0422539	NLGN1	http://amigo.geneontology.org/amigo/term/GO:0097104
Gene Ontology	GO:0034663	endoplasmic reticulum chaperone complex	1	10	0.0422539	MZB1	http://amigo.geneontology.org/amigo/term/GO:0034663
Gene Ontology	GO:0008022	protein C-terminus binding	2	189	0.0422539	DST|ERCC3	http://amigo.geneontology.org/amigo/term/GO:0008022
Gene Ontology	GO:0090309	positive regulation of DNA methylation-dependent heterochromatin assembly	1	11	0.0422539	DNMT1	http://amigo.geneontology.org/amigo/term/GO:0090309
Gene Ontology	GO:0095500	acetylcholine receptor signaling pathway	1	11	0.0422539	CHRM3	http://amigo.geneontology.org/amigo/term/GO:0095500
Gene Ontology	GO:0048711	positive regulation of astrocyte differentiation	1	11	0.0422539	BIN1	http://amigo.geneontology.org/amigo/term/GO:0048711
Gene Ontology	GO:0008090	retrograde axonal transport	1	11	0.0422539	DST	http://amigo.geneontology.org/amigo/term/GO:0008090
Gene Ontology	GO:0017146	NMDA selective glutamate receptor complex	1	11	0.0422539	NLGN1	http://amigo.geneontology.org/amigo/term/GO:0017146
Gene Ontology	GO:0000439	transcription factor TFIIH core complex	1	11	0.0422539	ERCC3	http://amigo.geneontology.org/amigo/term/GO:0000439
Gene Ontology	GO:0097284	hepatocyte apoptotic process	1	11	0.0422539	RB1	http://amigo.geneontology.org/amigo/term/GO:0097284
Gene Ontology	GO:0021819	layer formation in cerebral cortex	1	11	0.0422539	NR2E1	http://amigo.geneontology.org/amigo/term/GO:0021819
Gene Ontology	GO:0097120	receptor localization to synapse	1	11	0.0422539	NLGN1	http://amigo.geneontology.org/amigo/term/GO:0097120
Gene Ontology	GO:0006163	purine nucleotide metabolic process	1	11	0.0422539	AK8	http://amigo.geneontology.org/amigo/term/GO:0006163
Gene Ontology	GO:0046940	nucleoside monophosphate phosphorylation	1	11	0.0422539	AK8	http://amigo.geneontology.org/amigo/term/GO:0046940
Gene Ontology	GO:0070933	histone H4 deacetylation	1	11	0.0422539	HDAC9	http://amigo.geneontology.org/amigo/term/GO:0070933
Gene Ontology	GO:0030154	cell differentiation	3	596	0.0422539	NR2E1|SPATA24|RB1	http://amigo.geneontology.org/amigo/term/GO:0030154
Gene Ontology	GO:0005675	transcription factor TFIIH holo complex	1	12	0.0422539	ERCC3	http://amigo.geneontology.org/amigo/term/GO:0005675
Gene Ontology	GO:2000178	negative regulation of neural precursor cell proliferation	1	12	0.0422539	NR2E1	http://amigo.geneontology.org/amigo/term/GO:2000178
Gene Ontology	GO:2000648	positive regulation of stem cell proliferation	1	12	0.0422539	NR2E1	http://amigo.geneontology.org/amigo/term/GO:2000648
Gene Ontology	GO:0031581	hemidesmosome assembly	1	12	0.0422539	DST	http://amigo.geneontology.org/amigo/term/GO:0031581
Gene Ontology	GO:0035418	protein localization to synapse	1	12	0.0422539	NLGN1	http://amigo.geneontology.org/amigo/term/GO:0035418
Gene Ontology	GO:0045842	positive regulation of mitotic metaphase/anaphase transition	1	12	0.0422539	RB1	http://amigo.geneontology.org/amigo/term/GO:0045842
Gene Ontology	GO:0042555	MCM complex	1	12	0.0422539	MCM8	http://amigo.geneontology.org/amigo/term/GO:0042555
Gene Ontology	GO:0043235	receptor complex	2	207	0.0422539	EPHA6|NLGN1	http://amigo.geneontology.org/amigo/term/GO:0043235
Gene Ontology	GO:0046626	regulation of insulin receptor signaling pathway	1	13	0.0422539	MZB1	http://amigo.geneontology.org/amigo/term/GO:0046626
Gene Ontology	GO:0009650	UV protection	1	13	0.0422539	ERCC3	http://amigo.geneontology.org/amigo/term/GO:0009650
Gene Ontology	GO:0098831	presynaptic active zone cytoplasmic component	1	13	0.0422539	ERC2	http://amigo.geneontology.org/amigo/term/GO:0098831
Gene Ontology	GO:0045651	positive regulation of macrophage differentiation	1	13	0.0422539	RB1	http://amigo.geneontology.org/amigo/term/GO:0045651
Gene Ontology	GO:0002087	regulation of respiratory gaseous exchange by nervous system process	1	13	0.0422539	NLGN1	http://amigo.geneontology.org/amigo/term/GO:0002087
Gene Ontology	GO:0071168	protein localization to chromatin	1	13	0.0422539	MCM8	http://amigo.geneontology.org/amigo/term/GO:0071168
Gene Ontology	GO:0042166	acetylcholine binding	1	13	0.0422539	CHRM3	http://amigo.geneontology.org/amigo/term/GO:0042166
Gene Ontology	GO:0021895	cerebral cortex neuron differentiation	1	13	0.0422539	NR2E1	http://amigo.geneontology.org/amigo/term/GO:0021895
Gene Ontology	GO:0032230	positive regulation of synaptic transmission, GABAergic	1	13	0.0422539	NLGN1	http://amigo.geneontology.org/amigo/term/GO:0032230
Gene Ontology	GO:0010629	negative regulation of gene expression	2	210	0.0422539	DNMT1|RB1	http://amigo.geneontology.org/amigo/term/GO:0010629
Gene Ontology	GO:0042043	neurexin family protein binding	1	14	0.0424888	NLGN1	http://amigo.geneontology.org/amigo/term/GO:0042043
Gene Ontology	GO:0042551	neuron maturation	1	14	0.0424888	RB1	http://amigo.geneontology.org/amigo/term/GO:0042551
Gene Ontology	GO:0005721	pericentric heterochromatin	1	14	0.0424888	DNMT1	http://amigo.geneontology.org/amigo/term/GO:0005721
Gene Ontology	GO:0051146	striated muscle cell differentiation	1	14	0.0424888	RB1	http://amigo.geneontology.org/amigo/term/GO:0051146
Gene Ontology	GO:1902430	negative regulation of amyloid-beta formation	1	14	0.0424888	BIN1	http://amigo.geneontology.org/amigo/term/GO:1902430
Gene Ontology	GO:0004527	exonuclease activity	1	14	0.0424888	REXO1	http://amigo.geneontology.org/amigo/term/GO:0004527
Gene Ontology	GO:0006476	protein deacetylation	1	14	0.0424888	HDAC9	http://amigo.geneontology.org/amigo/term/GO:0006476
Gene Ontology	GO:0048489	synaptic vesicle transport	1	15	0.0429213	NLGN1	http://amigo.geneontology.org/amigo/term/GO:0048489
Gene Ontology	GO:1900029	positive regulation of ruffle assembly	1	15	0.0429213	NLGN1	http://amigo.geneontology.org/amigo/term/GO:1900029
Gene Ontology	GO:0140326	ATPase-coupled intramembrane lipid transporter activity	1	15	0.0429213	ATP8B3	http://amigo.geneontology.org/amigo/term/GO:0140326
Gene Ontology	GO:0007213	G protein-coupled acetylcholine receptor signaling pathway	1	15	0.0429213	CHRM3	http://amigo.geneontology.org/amigo/term/GO:0007213
Gene Ontology	GO:2000679	positive regulation of transcription regulatory region DNA binding	1	15	0.0429213	RB1	http://amigo.geneontology.org/amigo/term/GO:2000679
Gene Ontology	GO:0033268	node of Ranvier	1	15	0.0429213	BIN1	http://amigo.geneontology.org/amigo/term/GO:0033268
Gene Ontology	GO:0050710	negative regulation of cytokine secretion	1	15	0.0429213	HDAC9	http://amigo.geneontology.org/amigo/term/GO:0050710
Gene Ontology	GO:0016082	synaptic vesicle priming	1	16	0.0436204	ERC2	http://amigo.geneontology.org/amigo/term/GO:0016082
Gene Ontology	GO:0007215	glutamate receptor signaling pathway	1	16	0.0436204	GRIA4	http://amigo.geneontology.org/amigo/term/GO:0007215
Gene Ontology	GO:0021542	dentate gyrus development	1	16	0.0436204	NR2E1	http://amigo.geneontology.org/amigo/term/GO:0021542
Gene Ontology	GO:0051571	positive regulation of histone H3-K4 methylation	1	16	0.0436204	DNMT1	http://amigo.geneontology.org/amigo/term/GO:0051571
Gene Ontology	GO:0006939	smooth muscle contraction	1	16	0.0436204	CHRM3	http://amigo.geneontology.org/amigo/term/GO:0006939
Gene Ontology	GO:0006165	nucleoside diphosphate phosphorylation	1	17	0.04426	AK8	http://amigo.geneontology.org/amigo/term/GO:0006165
Gene Ontology	GO:0007158	neuron cell-cell adhesion	1	17	0.04426	NLGN1	http://amigo.geneontology.org/amigo/term/GO:0007158
Gene Ontology	GO:0005005	transmembrane-ephrin receptor activity	1	17	0.04426	EPHA6	http://amigo.geneontology.org/amigo/term/GO:0005005
Gene Ontology	GO:0043194	axon initial segment	1	17	0.04426	BIN1	http://amigo.geneontology.org/amigo/term/GO:0043194
Gene Ontology	GO:0043138	3'-5' DNA helicase activity	1	17	0.04426	ERCC3	http://amigo.geneontology.org/amigo/term/GO:0043138
Gene Ontology	GO:0043083	synaptic cleft	1	17	0.04426	NLGN1	http://amigo.geneontology.org/amigo/term/GO:0043083
Gene Ontology	GO:0005886	plasma membrane	8	4619	0.044552	CSNK1G2|NLGN1|EPHA6|CHRM3|GRIA4|ATP8B3|CNTN5|BIN1	http://amigo.geneontology.org/amigo/term/GO:0005886
Gene Ontology	GO:0021772	olfactory bulb development	1	18	0.044552	NR2E1	http://amigo.geneontology.org/amigo/term/GO:0021772
Gene Ontology	GO:0070063	RNA polymerase binding	1	18	0.044552	BIN1	http://amigo.geneontology.org/amigo/term/GO:0070063
Gene Ontology	GO:0032433	filopodium tip	1	18	0.044552	NLGN1	http://amigo.geneontology.org/amigo/term/GO:0032433
Gene Ontology	GO:0004550	nucleoside diphosphate kinase activity	1	18	0.044552	AK8	http://amigo.geneontology.org/amigo/term/GO:0004550
Gene Ontology	GO:0007292	female gamete generation	1	18	0.044552	MCM8	http://amigo.geneontology.org/amigo/term/GO:0007292
Gene Ontology	GO:0045445	myoblast differentiation	1	18	0.044552	RB1	http://amigo.geneontology.org/amigo/term/GO:0045445
Gene Ontology	GO:0007268	chemical synaptic transmission	2	248	0.0449799	CHRM3|NLGN1	http://amigo.geneontology.org/amigo/term/GO:0007268
Gene Ontology	GO:0021591	ventricular system development	1	19	0.0455088	AK8	http://amigo.geneontology.org/amigo/term/GO:0021591
Gene Ontology	GO:0016514	SWI/SNF complex	1	19	0.0455088	RB1	http://amigo.geneontology.org/amigo/term/GO:0016514
Gene Ontology	GO:0070932	histone H3 deacetylation	1	19	0.0455088	HDAC9	http://amigo.geneontology.org/amigo/term/GO:0070932
Gene Ontology	GO:0001227	DNA-binding transcription repressor activity, RNA polymerase II-specific	2	253	0.0455088	NR2E1|ZFHX3	http://amigo.geneontology.org/amigo/term/GO:0001227
Gene Ontology	GO:0051010	microtubule plus-end binding	1	20	0.0466255	DST	http://amigo.geneontology.org/amigo/term/GO:0051010
Gene Ontology	GO:0031674	I band	1	20	0.0466255	BIN1	http://amigo.geneontology.org/amigo/term/GO:0031674
Gene Ontology	GO:0090050	positive regulation of cell migration involved in sprouting angiogenesis	1	20	0.0466255	HDAC9	http://amigo.geneontology.org/amigo/term/GO:0090050
Gene Ontology	GO:0045104	intermediate filament cytoskeleton organization	1	21	0.0466255	DST	http://amigo.geneontology.org/amigo/term/GO:0045104
Gene Ontology	GO:0006295	nucleotide-excision repair, DNA incision, 3'-to lesion	1	21	0.0466255	ERCC3	http://amigo.geneontology.org/amigo/term/GO:0006295
Gene Ontology	GO:0000717	nucleotide-excision repair, DNA duplex unwinding	1	21	0.0466255	ERCC3	http://amigo.geneontology.org/amigo/term/GO:0000717
Gene Ontology	GO:0006293	nucleotide-excision repair, preincision complex stabilization	1	21	0.0466255	ERCC3	http://amigo.geneontology.org/amigo/term/GO:0006293
Gene Ontology	GO:0048814	regulation of dendrite morphogenesis	1	21	0.0466255	NR2E1	http://amigo.geneontology.org/amigo/term/GO:0048814
Gene Ontology	GO:0071901	negative regulation of protein serine/threonine kinase activity	1	21	0.0466255	RB1	http://amigo.geneontology.org/amigo/term/GO:0071901
Gene Ontology	GO:2000311	regulation of AMPA receptor activity	1	21	0.0466255	NLGN1	http://amigo.geneontology.org/amigo/term/GO:2000311
Gene Ontology	GO:0001894	tissue homeostasis	1	21	0.0466255	RB1	http://amigo.geneontology.org/amigo/term/GO:0001894
Gene Ontology	GO:0002080	acrosomal membrane	1	22	0.0475949	ATP8B3	http://amigo.geneontology.org/amigo/term/GO:0002080
Gene Ontology	GO:2000179	positive regulation of neural precursor cell proliferation	1	22	0.0475949	NR2E1	http://amigo.geneontology.org/amigo/term/GO:2000179
Gene Ontology	GO:0032703	negative regulation of interleukin-2 production	1	22	0.0475949	HDAC9	http://amigo.geneontology.org/amigo/term/GO:0032703
Gene Ontology	GO:0003707	steroid hormone receptor activity	1	22	0.0475949	NR2E1	http://amigo.geneontology.org/amigo/term/GO:0003707
Gene Ontology	GO:0003688	DNA replication origin binding	1	23	0.0479737	MCM8	http://amigo.geneontology.org/amigo/term/GO:0003688
Gene Ontology	GO:0035235	ionotropic glutamate receptor signaling pathway	1	23	0.0479737	GRIA4	http://amigo.geneontology.org/amigo/term/GO:0035235
Gene Ontology	GO:0035371	microtubule plus-end	1	23	0.0479737	DST	http://amigo.geneontology.org/amigo/term/GO:0035371
Gene Ontology	GO:0060999	positive regulation of dendritic spine development	1	23	0.0479737	NLGN1	http://amigo.geneontology.org/amigo/term/GO:0060999
Gene Ontology	GO:0043401	steroid hormone mediated signaling pathway	1	23	0.0479737	NR2E1	http://amigo.geneontology.org/amigo/term/GO:0043401
Gene Ontology	GO:0006306	DNA methylation	1	23	0.0479737	DNMT1	http://amigo.geneontology.org/amigo/term/GO:0006306
Gene Ontology	GO:0004407	histone deacetylase activity	1	24	0.0488576	HDAC9	http://amigo.geneontology.org/amigo/term/GO:0004407
Gene Ontology	GO:0008327	methyl-CpG binding	1	24	0.0488576	DNMT1	http://amigo.geneontology.org/amigo/term/GO:0008327
Gene Ontology	GO:0006997	nucleus organization	1	24	0.0488576	BIN1	http://amigo.geneontology.org/amigo/term/GO:0006997
Gene Ontology	GO:1901223	negative regulation of NIK/NF-kappaB signaling	1	24	0.0488576	HDAC9	http://amigo.geneontology.org/amigo/term/GO:1901223
Gene Ontology	GO:0070911	global genome nucleotide-excision repair	1	25	0.0491734	ERCC3	http://amigo.geneontology.org/amigo/term/GO:0070911
Gene Ontology	GO:0099060	integral component of postsynaptic specialization membrane	1	25	0.0491734	NLGN1	http://amigo.geneontology.org/amigo/term/GO:0099060
Gene Ontology	GO:0099560	synaptic membrane adhesion	1	25	0.0491734	NLGN1	http://amigo.geneontology.org/amigo/term/GO:0099560
Gene Ontology	GO:0098664	G protein-coupled serotonin receptor signaling pathway	1	25	0.0491734	CHRM3	http://amigo.geneontology.org/amigo/term/GO:0098664
Gene Ontology	GO:0007271	synaptic transmission, cholinergic	1	25	0.0491734	CHRM3	http://amigo.geneontology.org/amigo/term/GO:0007271
Gene Ontology	GO:0045332	phospholipid translocation	1	25	0.0491734	ATP8B3	http://amigo.geneontology.org/amigo/term/GO:0045332
Gene Ontology	GO:0032281	AMPA glutamate receptor complex	1	26	0.0497247	GRIA4	http://amigo.geneontology.org/amigo/term/GO:0032281
Gene Ontology	GO:0004435	phosphatidylinositol phospholipase C activity	1	26	0.0497247	CHRM3	http://amigo.geneontology.org/amigo/term/GO:0004435
Gene Ontology	GO:0015949	nucleobase-containing small molecule interconversion	1	26	0.0497247	AK8	http://amigo.geneontology.org/amigo/term/GO:0015949
Gene Ontology	GO:2000463	positive regulation of excitatory postsynaptic potential	1	26	0.0497247	NLGN1	http://amigo.geneontology.org/amigo/term/GO:2000463
Gene Ontology	GO:0005657	replication fork	1	26	0.0497247	DNMT1	http://amigo.geneontology.org/amigo/term/GO:0005657
Gene Ontology	GO:0045879	negative regulation of smoothened signaling pathway	1	27	0.0512829	RB1	http://amigo.geneontology.org/amigo/term/GO:0045879
Gene Ontology	GO:0008270	zinc ion binding	3	820	0.0517622	DNMT1|NR2E1|ZFHX3	http://amigo.geneontology.org/amigo/term/GO:0008270
Gene Ontology	GO:0016604	nuclear body	2	307	0.0517622	REXO1|ZFHX3	http://amigo.geneontology.org/amigo/term/GO:0016604
Gene Ontology	GO:0006294	nucleotide-excision repair, preincision complex assembly	1	28	0.0517622	ERCC3	http://amigo.geneontology.org/amigo/term/GO:0006294
Gene Ontology	GO:0003180	aortic valve morphogenesis	1	28	0.0517622	RB1	http://amigo.geneontology.org/amigo/term/GO:0003180
Gene Ontology	GO:2001234	negative regulation of apoptotic signaling pathway	1	28	0.0517622	RB1	http://amigo.geneontology.org/amigo/term/GO:2001234
Gene Ontology	GO:0006362	transcription elongation from RNA polymerase I promoter	1	29	0.0527337	ERCC3	http://amigo.geneontology.org/amigo/term/GO:0006362
Gene Ontology	GO:0051968	positive regulation of synaptic transmission, glutamatergic	1	29	0.0527337	NLGN1	http://amigo.geneontology.org/amigo/term/GO:0051968
Gene Ontology	GO:0048565	digestive tract development	1	29	0.0527337	RB1	http://amigo.geneontology.org/amigo/term/GO:0048565
Gene Ontology	GO:0051491	positive regulation of filopodium assembly	1	30	0.0536757	NLGN1	http://amigo.geneontology.org/amigo/term/GO:0051491
Gene Ontology	GO:0045814	negative regulation of gene expression, epigenetic	1	30	0.0536757	DNMT1	http://amigo.geneontology.org/amigo/term/GO:0045814
Gene Ontology	GO:0006363	termination of RNA polymerase I transcription	1	30	0.0536757	ERCC3	http://amigo.geneontology.org/amigo/term/GO:0006363
Gene Ontology	GO:0015276	ligand-gated ion channel activity	1	31	0.0545893	GRIA4	http://amigo.geneontology.org/amigo/term/GO:0015276
Gene Ontology	GO:0048568	embryonic organ development	1	31	0.0545893	ERCC3	http://amigo.geneontology.org/amigo/term/GO:0048568
Gene Ontology	GO:0007093	mitotic cell cycle checkpoint	1	31	0.0545893	RB1	http://amigo.geneontology.org/amigo/term/GO:0007093
Gene Ontology	GO:0000977	RNA polymerase II transcription regulatory region sequence-specific DNA binding	2	327	0.0546981	NR2E1|RB1	http://amigo.geneontology.org/amigo/term/GO:0000977
Gene Ontology	GO:0071889	14-3-3 protein binding	1	32	0.0546981	HDAC9	http://amigo.geneontology.org/amigo/term/GO:0071889
Gene Ontology	GO:0051085	chaperone cofactor-dependent protein refolding	1	32	0.0546981	DNAJC18	http://amigo.geneontology.org/amigo/term/GO:0051085
Gene Ontology	GO:0001662	behavioral fear response	1	32	0.0546981	NR2E1	http://amigo.geneontology.org/amigo/term/GO:0001662
Gene Ontology	GO:0006400	tRNA modification	1	32	0.0546981	ADAT3	http://amigo.geneontology.org/amigo/term/GO:0006400
Gene Ontology	GO:0042113	B cell activation	1	32	0.0546981	HDAC9	http://amigo.geneontology.org/amigo/term/GO:0042113
Gene Ontology	GO:0043065	positive regulation of apoptotic process	2	335	0.0547998	ERCC3|BIN1	http://amigo.geneontology.org/amigo/term/GO:0043065
Gene Ontology	GO:0001975	response to amphetamine	1	33	0.0547998	HDAC9	http://amigo.geneontology.org/amigo/term/GO:0001975
Gene Ontology	GO:0006370	7-methylguanosine mRNA capping	1	33	0.0547998	ERCC3	http://amigo.geneontology.org/amigo/term/GO:0006370
Gene Ontology	GO:0004386	helicase activity	1	33	0.0547998	ERCC3	http://amigo.geneontology.org/amigo/term/GO:0004386
Gene Ontology	GO:0060076	excitatory synapse	1	33	0.0547998	NLGN1	http://amigo.geneontology.org/amigo/term/GO:0060076
Gene Ontology	GO:0035097	histone methyltransferase complex	1	33	0.0547998	HDAC9	http://amigo.geneontology.org/amigo/term/GO:0035097
Gene Ontology	GO:0006361	transcription initiation from RNA polymerase I promoter	1	34	0.0553853	ERCC3	http://amigo.geneontology.org/amigo/term/GO:0006361
Gene Ontology	GO:1904707	positive regulation of vascular associated smooth muscle cell proliferation	1	34	0.0553853	DNMT1	http://amigo.geneontology.org/amigo/term/GO:1904707
Gene Ontology	GO:0004993	G protein-coupled serotonin receptor activity	1	34	0.0553853	CHRM3	http://amigo.geneontology.org/amigo/term/GO:0004993
Gene Ontology	GO:0007043	cell-cell junction assembly	1	35	0.0557048	HDAC9	http://amigo.geneontology.org/amigo/term/GO:0007043
Gene Ontology	GO:0051219	phosphoprotein binding	1	35	0.0557048	RB1	http://amigo.geneontology.org/amigo/term/GO:0051219
Gene Ontology	GO:0030100	regulation of endocytosis	1	35	0.0557048	BIN1	http://amigo.geneontology.org/amigo/term/GO:0030100
Gene Ontology	GO:0033613	activating transcription factor binding	1	35	0.0557048	HDAC9	http://amigo.geneontology.org/amigo/term/GO:0033613
Gene Ontology	GO:0045787	positive regulation of cell cycle	1	35	0.0557048	NR2E1	http://amigo.geneontology.org/amigo/term/GO:0045787
Gene Ontology	GO:0097718	disordered domain specific binding	1	36	0.0564924	RB1	http://amigo.geneontology.org/amigo/term/GO:0097718
Gene Ontology	GO:0006296	nucleotide-excision repair, DNA incision, 5'-to lesion	1	36	0.0564924	ERCC3	http://amigo.geneontology.org/amigo/term/GO:0006296
Gene Ontology	GO:0048870	cell motility	1	36	0.0564924	DST	http://amigo.geneontology.org/amigo/term/GO:0048870
Gene Ontology	GO:0019899	enzyme binding	2	353	0.0569562	ZFHX3|MCM8	http://amigo.geneontology.org/amigo/term/GO:0019899
Gene Ontology	GO:0098978	glutamatergic synapse	2	354	0.0570084	ERC2|CHRM3	http://amigo.geneontology.org/amigo/term/GO:0098978
Gene Ontology	GO:0048488	synaptic vesicle endocytosis	1	37	0.0570164	NLGN1	http://amigo.geneontology.org/amigo/term/GO:0048488
Gene Ontology	GO:0033683	nucleotide-excision repair, DNA incision	1	37	0.0570164	ERCC3	http://amigo.geneontology.org/amigo/term/GO:0033683
Gene Ontology	GO:0016339	calcium-dependent cell-cell adhesion via plasma membrane cell adhesion molecules	1	38	0.0580052	NLGN1	http://amigo.geneontology.org/amigo/term/GO:0016339
Gene Ontology	GO:0043198	dendritic shaft	1	38	0.0580052	NLGN1	http://amigo.geneontology.org/amigo/term/GO:0043198
Gene Ontology	GO:0048786	presynaptic active zone	1	39	0.0584891	ERC2	http://amigo.geneontology.org/amigo/term/GO:0048786
Gene Ontology	GO:0016575	histone deacetylation	1	39	0.0584891	HDAC9	http://amigo.geneontology.org/amigo/term/GO:0016575
Gene Ontology	GO:0086091	regulation of heart rate by cardiac conduction	1	39	0.0584891	BIN1	http://amigo.geneontology.org/amigo/term/GO:0086091
Gene Ontology	GO:0006289	nucleotide-excision repair	1	39	0.0584891	ERCC3	http://amigo.geneontology.org/amigo/term/GO:0006289
Gene Ontology	GO:0051402	neuron apoptotic process	1	40	0.0591969	RB1	http://amigo.geneontology.org/amigo/term/GO:0051402
Gene Ontology	GO:0045184	establishment of protein localization	1	40	0.0591969	NLGN1	http://amigo.geneontology.org/amigo/term/GO:0045184
Gene Ontology	GO:2000134	negative regulation of G1/S transition of mitotic cell cycle	1	41	0.0598867	RB1	http://amigo.geneontology.org/amigo/term/GO:2000134
Gene Ontology	GO:0007339	binding of sperm to zona pellucida	1	41	0.0598867	ATP8B3	http://amigo.geneontology.org/amigo/term/GO:0007339
Gene Ontology	GO:0030276	clathrin binding	1	42	0.0603187	BIN1	http://amigo.geneontology.org/amigo/term/GO:0030276
Gene Ontology	GO:0009411	response to UV	1	42	0.0603187	ERCC3	http://amigo.geneontology.org/amigo/term/GO:0009411
Gene Ontology	GO:0045786	negative regulation of cell cycle	1	42	0.0603187	RB1	http://amigo.geneontology.org/amigo/term/GO:0045786
Gene Ontology	GO:0030544	Hsp70 protein binding	1	42	0.0603187	DNAJC18	http://amigo.geneontology.org/amigo/term/GO:0030544
Gene Ontology	GO:0006605	protein targeting	1	43	0.0614565	NLGN1	http://amigo.geneontology.org/amigo/term/GO:0006605
Gene Ontology	GO:0005669	transcription factor TFIID complex	1	44	0.0620004	ERCC3	http://amigo.geneontology.org/amigo/term/GO:0005669
Gene Ontology	GO:0000118	histone deacetylase complex	1	44	0.0620004	HDAC9	http://amigo.geneontology.org/amigo/term/GO:0000118
Gene Ontology	GO:0099055	integral component of postsynaptic membrane	1	45	0.0620004	NLGN1	http://amigo.geneontology.org/amigo/term/GO:0099055
Gene Ontology	GO:0035914	skeletal muscle cell differentiation	1	45	0.0620004	RB1	http://amigo.geneontology.org/amigo/term/GO:0035914
Gene Ontology	GO:0045668	negative regulation of osteoblast differentiation	1	45	0.0620004	HDAC9	http://amigo.geneontology.org/amigo/term/GO:0045668
Gene Ontology	GO:0048156	tau protein binding	1	45	0.0620004	BIN1	http://amigo.geneontology.org/amigo/term/GO:0048156
Gene Ontology	GO:0048856	anatomical structure development	1	45	0.0620004	NR2E1	http://amigo.geneontology.org/amigo/term/GO:0048856
Gene Ontology	GO:0030315	T-tubule	1	45	0.0620004	BIN1	http://amigo.geneontology.org/amigo/term/GO:0030315
Gene Ontology	GO:0007346	regulation of mitotic cell cycle	1	46	0.0629694	RB1	http://amigo.geneontology.org/amigo/term/GO:0007346
Gene Ontology	GO:0007157	heterophilic cell-cell adhesion via plasma membrane cell adhesion molecules	1	47	0.0629694	NLGN1	http://amigo.geneontology.org/amigo/term/GO:0007157
Gene Ontology	GO:0008333	endosome to lysosome transport	1	47	0.0629694	BIN1	http://amigo.geneontology.org/amigo/term/GO:0008333
Gene Ontology	GO:0120163	negative regulation of cold-induced thermogenesis	1	47	0.0629694	RB1	http://amigo.geneontology.org/amigo/term/GO:0120163
Gene Ontology	GO:0031252	cell leading edge	1	47	0.0629694	DST	http://amigo.geneontology.org/amigo/term/GO:0031252
Gene Ontology	GO:0005794	Golgi apparatus	3	1002	0.0632316	ATP8B3|SCAMP4|NLGN1	http://amigo.geneontology.org/amigo/term/GO:0005794
Gene Ontology	GO:0005856	cytoskeleton	2	406	0.0632316	ERC2|BIN1	http://amigo.geneontology.org/amigo/term/GO:0005856
Gene Ontology	GO:0045785	positive regulation of cell adhesion	1	48	0.0635505	ZFHX3	http://amigo.geneontology.org/amigo/term/GO:0045785
Gene Ontology	GO:0031122	cytoplasmic microtubule organization	1	50	0.0652144	DST	http://amigo.geneontology.org/amigo/term/GO:0031122
Gene Ontology	GO:0045202	synapse	2	420	0.0652144	CHRM3|NLGN1	http://amigo.geneontology.org/amigo/term/GO:0045202
Gene Ontology	GO:0030425	dendrite	2	420	0.0652144	CHRM3|NLGN1	http://amigo.geneontology.org/amigo/term/GO:0030425
Gene Ontology	GO:0071230	cellular response to amino acid stimulus	1	51	0.0652144	DNMT1	http://amigo.geneontology.org/amigo/term/GO:0071230
Gene Ontology	GO:0030838	positive regulation of actin filament polymerization	1	51	0.0652144	BIN1	http://amigo.geneontology.org/amigo/term/GO:0030838
Gene Ontology	GO:0070491	repressing transcription factor binding	1	51	0.0652144	HDAC9	http://amigo.geneontology.org/amigo/term/GO:0070491
Gene Ontology	GO:0035176	social behavior	1	51	0.0652144	NR2E1	http://amigo.geneontology.org/amigo/term/GO:0035176
Gene Ontology	GO:0099061	integral component of postsynaptic density membrane	1	51	0.0652144	CHRM3	http://amigo.geneontology.org/amigo/term/GO:0099061
Gene Ontology	GO:0030148	sphingolipid biosynthetic process	1	52	0.0662101	CSNK1G2	http://amigo.geneontology.org/amigo/term/GO:0030148
Gene Ontology	GO:0004714	transmembrane receptor protein tyrosine kinase activity	1	54	0.0681781	EPHA6	http://amigo.geneontology.org/amigo/term/GO:0004714
Gene Ontology	GO:0005080	protein kinase C binding	1	54	0.0681781	HDAC9	http://amigo.geneontology.org/amigo/term/GO:0005080
Gene Ontology	GO:0003684	damaged DNA binding	1	55	0.0684302	ERCC3	http://amigo.geneontology.org/amigo/term/GO:0003684
Gene Ontology	GO:0045165	cell fate commitment	1	55	0.0684302	NR2E1	http://amigo.geneontology.org/amigo/term/GO:0045165
Gene Ontology	GO:1903561	extracellular vesicle	1	55	0.0684302	GRIA4	http://amigo.geneontology.org/amigo/term/GO:1903561
Gene Ontology	GO:0005762	mitochondrial large ribosomal subunit	1	55	0.0684302	MRPL4	http://amigo.geneontology.org/amigo/term/GO:0005762
Gene Ontology	GO:0060041	retina development in camera-type eye	1	56	0.0691854	NR2E1	http://amigo.geneontology.org/amigo/term/GO:0060041
Gene Ontology	GO:0003682	chromatin binding	2	443	0.0691854	HDAC9|MCM8	http://amigo.geneontology.org/amigo/term/GO:0003682
Gene Ontology	GO:0005737	cytoplasm	7	4624	0.0691897	AK8|HDAC9|DST|ZFHX3|CSNK1G2|SPATA24|BIN1	http://amigo.geneontology.org/amigo/term/GO:0005737
Gene Ontology	GO:1904115	axon cytoplasm	1	57	0.0698554	DST	http://amigo.geneontology.org/amigo/term/GO:1904115
Gene Ontology	GO:0006468	protein phosphorylation	2	451	0.0707181	CSNK1G2|ERCC3	http://amigo.geneontology.org/amigo/term/GO:0006468
Gene Ontology	GO:0001102	RNA polymerase II activating transcription factor binding	1	59	0.0709631	RB1	http://amigo.geneontology.org/amigo/term/GO:0001102
Gene Ontology	GO:0045665	negative regulation of neuron differentiation	1	59	0.0709631	NR2E1	http://amigo.geneontology.org/amigo/term/GO:0045665
Gene Ontology	GO:0099056	integral component of presynaptic membrane	1	59	0.0709631	CHRM3	http://amigo.geneontology.org/amigo/term/GO:0099056
Gene Ontology	GO:0050839	cell adhesion molecule binding	1	59	0.0709631	NLGN1	http://amigo.geneontology.org/amigo/term/GO:0050839
Gene Ontology	GO:0050804	modulation of chemical synaptic transmission	1	60	0.0709631	NLGN1	http://amigo.geneontology.org/amigo/term/GO:0050804
Gene Ontology	GO:0036126	sperm flagellum	1	60	0.0709631	AK8	http://amigo.geneontology.org/amigo/term/GO:0036126
Gene Ontology	GO:0050680	negative regulation of epithelial cell proliferation	1	60	0.0709631	RB1	http://amigo.geneontology.org/amigo/term/GO:0050680
Gene Ontology	GO:0043679	axon terminus	1	60	0.0709631	CHRM3	http://amigo.geneontology.org/amigo/term/GO:0043679
Gene Ontology	GO:0097110	scaffold protein binding	1	60	0.0709631	NLGN1	http://amigo.geneontology.org/amigo/term/GO:0097110
Gene Ontology	GO:0007275	multicellular organism development	2	462	0.0713926	EPHA6|SPATA24	http://amigo.geneontology.org/amigo/term/GO:0007275
Gene Ontology	GO:0051965	positive regulation of synapse assembly	1	61	0.0713926	NLGN1	http://amigo.geneontology.org/amigo/term/GO:0051965
Gene Ontology	GO:0009611	response to wounding	1	61	0.0713926	DST	http://amigo.geneontology.org/amigo/term/GO:0009611
Gene Ontology	GO:0001570	vasculogenesis	1	62	0.0722823	HDAC9	http://amigo.geneontology.org/amigo/term/GO:0001570
Gene Ontology	GO:0035019	somatic stem cell population maintenance	1	63	0.0729279	NR2E1	http://amigo.geneontology.org/amigo/term/GO:0035019
Gene Ontology	GO:0007416	synapse assembly	1	63	0.0729279	NLGN1	http://amigo.geneontology.org/amigo/term/GO:0007416
Gene Ontology	GO:0007155	cell adhesion	2	478	0.0744209	DST|CNTN5	http://amigo.geneontology.org/amigo/term/GO:0007155
Gene Ontology	GO:0007187	G protein-coupled receptor signaling pathway, coupled to cyclic nucleotide second messenger	1	65	0.0746706	CHRM3	http://amigo.geneontology.org/amigo/term/GO:0007187
Gene Ontology	GO:0048511	rhythmic process	1	66	0.0748108	NLGN1	http://amigo.geneontology.org/amigo/term/GO:0048511
Gene Ontology	GO:0032922	circadian regulation of gene expression	1	66	0.0748108	ZFHX3	http://amigo.geneontology.org/amigo/term/GO:0032922
Gene Ontology	GO:0030666	endocytic vesicle membrane	1	66	0.0748108	GRIA4	http://amigo.geneontology.org/amigo/term/GO:0030666
Gene Ontology	GO:0042734	presynaptic membrane	1	67	0.0756605	ERC2	http://amigo.geneontology.org/amigo/term/GO:0042734
Gene Ontology	GO:0090305	nucleic acid phosphodiester bond hydrolysis	1	69	0.07732	REXO1	http://amigo.geneontology.org/amigo/term/GO:0090305
Gene Ontology	GO:0045944	positive regulation of transcription by RNA polymerase II	3	1159	0.07732	NR2E1|ZFHX3|RB1	http://amigo.geneontology.org/amigo/term/GO:0045944
Gene Ontology	GO:0043433	negative regulation of DNA-binding transcription factor activity	1	71	0.0787517	RB1	http://amigo.geneontology.org/amigo/term/GO:0043433
Gene Ontology	GO:0030433	ubiquitin-dependent ERAD pathway	1	71	0.0787517	DNAJC18	http://amigo.geneontology.org/amigo/term/GO:0030433
Gene Ontology	GO:0006283	transcription-coupled nucleotide-excision repair	1	72	0.0788328	ERCC3	http://amigo.geneontology.org/amigo/term/GO:0006283
Gene Ontology	GO:0033674	positive regulation of kinase activity	1	72	0.0788328	EPHA6	http://amigo.geneontology.org/amigo/term/GO:0033674
Gene Ontology	GO:0008144	drug binding	1	72	0.0788328	CHRM3	http://amigo.geneontology.org/amigo/term/GO:0008144
Gene Ontology	GO:0030183	B cell differentiation	1	73	0.0793954	HDAC9	http://amigo.geneontology.org/amigo/term/GO:0030183
Gene Ontology	GO:0032508	DNA duplex unwinding	1	73	0.0793954	MCM8	http://amigo.geneontology.org/amigo/term/GO:0032508
Gene Ontology	GO:0006368	transcription elongation from RNA polymerase II promoter	1	74	0.0801948	ERCC3	http://amigo.geneontology.org/amigo/term/GO:0006368
Gene Ontology	GO:0006469	negative regulation of protein kinase activity	1	75	0.0802546	RB1	http://amigo.geneontology.org/amigo/term/GO:0006469
Gene Ontology	GO:0008104	protein localization	1	77	0.0816061	ERCC3	http://amigo.geneontology.org/amigo/term/GO:0008104
Gene Ontology	GO:0003677	DNA binding	3	1209	0.0816061	DNMT1|ERCC3|SPATA24	http://amigo.geneontology.org/amigo/term/GO:0003677
Gene Ontology	GO:0045892	negative regulation of transcription, DNA-templated	2	536	0.0841171	HDAC9|RB1	http://amigo.geneontology.org/amigo/term/GO:0045892
Gene Ontology	GO:1901990	regulation of mitotic cell cycle phase transition	1	80	0.0841181	ERCC3	http://amigo.geneontology.org/amigo/term/GO:1901990
Gene Ontology	GO:0006464	cellular protein modification process	1	81	0.0846238	CHRM3	http://amigo.geneontology.org/amigo/term/GO:0006464
Gene Ontology	GO:0071277	cellular response to calcium ion	1	81	0.0846238	NLGN1	http://amigo.geneontology.org/amigo/term/GO:0071277
Gene Ontology	GO:0000724	double-strand break repair via homologous recombination	1	82	0.0848733	MCM8	http://amigo.geneontology.org/amigo/term/GO:0000724
Gene Ontology	GO:0019722	calcium-mediated signaling	1	82	0.0848733	CHRM3	http://amigo.geneontology.org/amigo/term/GO:0019722
Gene Ontology	GO:0030594	neurotransmitter receptor activity	1	82	0.0848733	CHRM3	http://amigo.geneontology.org/amigo/term/GO:0030594
Gene Ontology	GO:0006915	apoptotic process	2	546	0.085121	MZB1|ERCC3	http://amigo.geneontology.org/amigo/term/GO:0006915
Gene Ontology	GO:0042632	cholesterol homeostasis	1	84	0.0861017	HDAC9	http://amigo.geneontology.org/amigo/term/GO:0042632
Gene Ontology	GO:0070126	mitochondrial translational termination	1	86	0.0868058	MRPL4	http://amigo.geneontology.org/amigo/term/GO:0070126
Gene Ontology	GO:0070125	mitochondrial translational elongation	1	86	0.0868058	MRPL4	http://amigo.geneontology.org/amigo/term/GO:0070125
Gene Ontology	GO:0030165	PDZ domain binding	1	86	0.0868058	NLGN1	http://amigo.geneontology.org/amigo/term/GO:0030165
Gene Ontology	GO:0048013	ephrin receptor signaling pathway	1	86	0.0868058	EPHA6	http://amigo.geneontology.org/amigo/term/GO:0048013
Gene Ontology	GO:0055038	recycling endosome membrane	1	87	0.0875228	SCAMP4	http://amigo.geneontology.org/amigo/term/GO:0055038
Gene Ontology	GO:0042060	wound healing	1	89	0.0889306	DST	http://amigo.geneontology.org/amigo/term/GO:0042060
Gene Ontology	GO:0007517	muscle organ development	1	89	0.0889306	ZFHX3	http://amigo.geneontology.org/amigo/term/GO:0007517
Gene Ontology	GO:0005829	cytosol	7	5095	0.0889306	AK8|HDAC9|DST|SPATA24|CSNK1G2|BIN1|MCM8	http://amigo.geneontology.org/amigo/term/GO:0005829
Gene Ontology	GO:0032588	trans-Golgi network membrane	1	93	0.0912144	SCAMP4	http://amigo.geneontology.org/amigo/term/GO:0032588
Gene Ontology	GO:0098794	postsynapse	1	93	0.0912144	NLGN1	http://amigo.geneontology.org/amigo/term/GO:0098794
Gene Ontology	GO:0005604	basement membrane	1	93	0.0912144	DST	http://amigo.geneontology.org/amigo/term/GO:0005604
Gene Ontology	GO:0050728	negative regulation of inflammatory response	1	95	0.0925745	RB1	http://amigo.geneontology.org/amigo/term/GO:0050728
Gene Ontology	GO:0019900	kinase binding	1	97	0.0931451	RB1	http://amigo.geneontology.org/amigo/term/GO:0019900
Gene Ontology	GO:0007229	integrin-mediated signaling pathway	1	97	0.0931451	DST	http://amigo.geneontology.org/amigo/term/GO:0007229
Gene Ontology	GO:0032869	cellular response to insulin stimulus	1	97	0.0931451	HDAC9	http://amigo.geneontology.org/amigo/term/GO:0032869
Gene Ontology	GO:0003700	DNA-binding transcription factor activity	2	607	0.0951773	NR2E1|ZFHX3	http://amigo.geneontology.org/amigo/term/GO:0003700
Gene Ontology	GO:0016605	PML body	1	101	0.0955067	RB1	http://amigo.geneontology.org/amigo/term/GO:0016605
Gene Ontology	GO:0006979	response to oxidative stress	1	101	0.0955067	ERCC3	http://amigo.geneontology.org/amigo/term/GO:0006979
Gene Ontology	GO:0006338	chromatin remodeling	1	102	0.0961504	RB1	http://amigo.geneontology.org/amigo/term/GO:0006338
Gene Ontology	GO:0051087	chaperone binding	1	104	0.0974254	BIN1	http://amigo.geneontology.org/amigo/term/GO:0051087
Gene Ontology	GO:0047485	protein N-terminus binding	1	104	0.0974254	ERCC3	http://amigo.geneontology.org/amigo/term/GO:0047485
Gene Ontology	GO:0005930	axoneme	1	105	0.0977955	AK8	http://amigo.geneontology.org/amigo/term/GO:0005930
Gene Ontology	GO:0003697	single-stranded DNA binding	1	107	0.0989259	MCM8	http://amigo.geneontology.org/amigo/term/GO:0003697
Gene Ontology	GO:0002020	protease binding	1	107	0.0989259	BIN1	http://amigo.geneontology.org/amigo/term/GO:0002020
Gene Ontology	GO:0005887	integral component of plasma membrane	3	1380	0.0989259	EPHA6|CHRM3|NLGN1	http://amigo.geneontology.org/amigo/term/GO:0005887
Gene Ontology	GO:0098793	presynapse	1	109	0.100014	NLGN1	http://amigo.geneontology.org/amigo/term/GO:0098793
Gene Ontology	GO:0005543	phospholipid binding	1	109	0.100014	BIN1	http://amigo.geneontology.org/amigo/term/GO:0005543
Gene Ontology	GO:0007030	Golgi organization	1	115	0.104269	ATP8B3	http://amigo.geneontology.org/amigo/term/GO:0007030
Gene Ontology	GO:0000978	RNA polymerase II cis-regulatory region sequence-specific DNA binding	2	656	0.104269	NR2E1|ZFHX3	http://amigo.geneontology.org/amigo/term/GO:0000978
Gene Ontology	GO:0005882	intermediate filament	1	117	0.105607	DST	http://amigo.geneontology.org/amigo/term/GO:0005882
Gene Ontology	GO:0005819	spindle	1	122	0.109504	RB1	http://amigo.geneontology.org/amigo/term/GO:0005819
Gene Ontology	GO:0042802	identical protein binding	3	1456	0.109504	BIN1|RB1|NLGN1	http://amigo.geneontology.org/amigo/term/GO:0042802
Gene Ontology	GO:0007169	transmembrane receptor protein tyrosine kinase signaling pathway	1	123	0.109612	EPHA6	http://amigo.geneontology.org/amigo/term/GO:0007169
Gene Ontology	GO:0005085	guanyl-nucleotide exchange factor activity	1	123	0.109612	MCF2L2	http://amigo.geneontology.org/amigo/term/GO:0005085
Gene Ontology	GO:0018108	peptidyl-tyrosine phosphorylation	1	124	0.109613	EPHA6	http://amigo.geneontology.org/amigo/term/GO:0018108
Gene Ontology	GO:0000785	chromatin	1	124	0.109613	RB1	http://amigo.geneontology.org/amigo/term/GO:0000785
Gene Ontology	GO:0030308	negative regulation of cell growth	1	125	0.110172	RB1	http://amigo.geneontology.org/amigo/term/GO:0030308
Gene Ontology	GO:0005694	chromosome	1	127	0.11156	MCM8	http://amigo.geneontology.org/amigo/term/GO:0005694
Gene Ontology	GO:0006260	DNA replication	1	131	0.113736	MCM8	http://amigo.geneontology.org/amigo/term/GO:0006260
Gene Ontology	GO:0045766	positive regulation of angiogenesis	1	131	0.113736	NR2E1	http://amigo.geneontology.org/amigo/term/GO:0045766
Gene Ontology	GO:0061024	membrane organization	1	133	0.114804	BIN1	http://amigo.geneontology.org/amigo/term/GO:0061024
Gene Ontology	GO:0008021	synaptic vesicle	1	133	0.114804	BIN1	http://amigo.geneontology.org/amigo/term/GO:0008021
Gene Ontology	GO:0006325	chromatin organization	1	137	0.117776	DNMT1	http://amigo.geneontology.org/amigo/term/GO:0006325
Gene Ontology	GO:0030426	growth cone	1	140	0.119617	ERC2	http://amigo.geneontology.org/amigo/term/GO:0030426
Gene Ontology	GO:0045211	postsynaptic membrane	1	141	0.120127	GRIA4	http://amigo.geneontology.org/amigo/term/GO:0045211
Gene Ontology	GO:0005938	cell cortex	1	142	0.120336	DST	http://amigo.geneontology.org/amigo/term/GO:0005938
Gene Ontology	GO:0005178	integrin binding	1	142	0.120336	DST	http://amigo.geneontology.org/amigo/term/GO:0005178
Gene Ontology	GO:0007605	sensory perception of sound	1	144	0.121637	CNTN5	http://amigo.geneontology.org/amigo/term/GO:0007605
Gene Ontology	GO:0090263	positive regulation of canonical Wnt signaling pathway	1	145	0.121836	CSNK1G2	http://amigo.geneontology.org/amigo/term/GO:0090263
Gene Ontology	GO:0003676	nucleic acid binding	1	145	0.121836	REXO1	http://amigo.geneontology.org/amigo/term/GO:0003676
Gene Ontology	GO:0006355	regulation of transcription, DNA-templated	2	773	0.127251	RB1|ZFHX3	http://amigo.geneontology.org/amigo/term/GO:0006355
Gene Ontology	GO:0003735	structural constituent of ribosome	1	158	0.128948	MRPL4	http://amigo.geneontology.org/amigo/term/GO:0003735
Gene Ontology	GO:0015630	microtubule cytoskeleton	1	158	0.128948	DST	http://amigo.geneontology.org/amigo/term/GO:0015630
Gene Ontology	GO:0001666	response to hypoxia	1	160	0.129862	ERCC3	http://amigo.geneontology.org/amigo/term/GO:0001666
Gene Ontology	GO:0018105	peptidyl-serine phosphorylation	1	161	0.130315	CSNK1G2	http://amigo.geneontology.org/amigo/term/GO:0018105
Gene Ontology	GO:0005198	structural molecule activity	1	168	0.134667	DST	http://amigo.geneontology.org/amigo/term/GO:0005198
Gene Ontology	GO:0042127	regulation of cell population proliferation	1	169	0.1351	MZB1	http://amigo.geneontology.org/amigo/term/GO:0042127
Gene Ontology	GO:0046777	protein autophosphorylation	1	170	0.135531	CSNK1G2	http://amigo.geneontology.org/amigo/term/GO:0046777
Gene Ontology	GO:0005802	trans-Golgi network	1	174	0.13819	ATP8B3	http://amigo.geneontology.org/amigo/term/GO:0005802
Gene Ontology	GO:0050821	protein stabilization	1	183	0.143847	MCM8	http://amigo.geneontology.org/amigo/term/GO:0050821
Gene Ontology	GO:0006366	transcription by RNA polymerase II	1	187	0.146098	ERCC3	http://amigo.geneontology.org/amigo/term/GO:0006366
Gene Ontology	GO:0016055	Wnt signaling pathway	1	189	0.146874	CSNK1G2	http://amigo.geneontology.org/amigo/term/GO:0016055
Gene Ontology	GO:0007507	heart development	1	189	0.146874	HDAC9	http://amigo.geneontology.org/amigo/term/GO:0007507
Gene Ontology	GO:0000981	DNA-binding transcription factor activity, RNA polymerase II-specific	2	874	0.148317	NR2E1|ZFHX3	http://amigo.geneontology.org/amigo/term/GO:0000981
Gene Ontology	GO:0003714	transcription corepressor activity	1	194	0.149455	HDAC9	http://amigo.geneontology.org/amigo/term/GO:0003714
Gene Ontology	GO:0007601	visual perception	1	206	0.157293	NR2E1	http://amigo.geneontology.org/amigo/term/GO:0007601
Gene Ontology	GO:0000790	nuclear chromatin	2	915	0.157911	NR2E1|ZFHX3	http://amigo.geneontology.org/amigo/term/GO:0000790
Gene Ontology	GO:0051015	actin filament binding	1	208	0.157988	BIN1	http://amigo.geneontology.org/amigo/term/GO:0051015
Gene Ontology	GO:0034220	ion transmembrane transport	1	209	0.158332	GRIA4	http://amigo.geneontology.org/amigo/term/GO:0034220
Gene Ontology	GO:0000287	magnesium ion binding	1	214	0.160741	ATP8B3	http://amigo.geneontology.org/amigo/term/GO:0000287
Gene Ontology	GO:0007411	axon guidance	1	222	0.165531	EPHA6	http://amigo.geneontology.org/amigo/term/GO:0007411
Gene Ontology	GO:0006281	DNA repair	1	224	0.166532	ERCC3	http://amigo.geneontology.org/amigo/term/GO:0006281
Gene Ontology	GO:0016887	ATPase activity	1	229	0.169193	ERCC3	http://amigo.geneontology.org/amigo/term/GO:0016887
Gene Ontology	GO:0007420	brain development	1	231	0.170172	ZFHX3	http://amigo.geneontology.org/amigo/term/GO:0007420
Gene Ontology	GO:0015629	actin cytoskeleton	1	245	0.178804	BIN1	http://amigo.geneontology.org/amigo/term/GO:0015629
Gene Ontology	GO:0007165	signal transduction	2	1013	0.179896	CSNK1G2|CHRM3	http://amigo.geneontology.org/amigo/term/GO:0007165
Gene Ontology	GO:0006974	cellular response to DNA damage stimulus	1	248	0.18001	MCM8	http://amigo.geneontology.org/amigo/term/GO:0006974
Gene Ontology	GO:0014069	postsynaptic density	1	251	0.181462	NLGN1	http://amigo.geneontology.org/amigo/term/GO:0014069
Gene Ontology	GO:0008017	microtubule binding	1	252	0.181462	DST	http://amigo.geneontology.org/amigo/term/GO:0008017
Gene Ontology	GO:0030198	extracellular matrix organization	1	252	0.181462	NR2E1	http://amigo.geneontology.org/amigo/term/GO:0030198
Gene Ontology	GO:0000976	transcription regulatory region sequence-specific DNA binding	1	263	0.188245	ZFHX3	http://amigo.geneontology.org/amigo/term/GO:0000976
Gene Ontology	GO:0003779	actin binding	1	266	0.18978	DST	http://amigo.geneontology.org/amigo/term/GO:0003779
Gene Ontology	GO:0016020	membrane	3	2075	0.199071	CSNK1G2|DST|BIN1	http://amigo.geneontology.org/amigo/term/GO:0016020
Gene Ontology	GO:0031410	cytoplasmic vesicle	1	285	0.201125	DST	http://amigo.geneontology.org/amigo/term/GO:0031410
Gene Ontology	GO:0005768	endosome	1	293	0.205755	BIN1	http://amigo.geneontology.org/amigo/term/GO:0005768
Gene Ontology	GO:0031625	ubiquitin protein ligase binding	1	294	0.205942	RB1	http://amigo.geneontology.org/amigo/term/GO:0031625
Gene Ontology	GO:0005788	endoplasmic reticulum lumen	1	296	0.206755	MZB1	http://amigo.geneontology.org/amigo/term/GO:0005788
Gene Ontology	GO:0030424	axon	1	310	0.214572	BIN1	http://amigo.geneontology.org/amigo/term/GO:0030424
Gene Ontology	GO:0015031	protein transport	1	320	0.220264	SCAMP4	http://amigo.geneontology.org/amigo/term/GO:0015031
Gene Ontology	GO:0043005	neuron projection	1	336	0.229038	EPHA6	http://amigo.geneontology.org/amigo/term/GO:0043005
Gene Ontology	GO:0051301	cell division	1	346	0.234554	RB1	http://amigo.geneontology.org/amigo/term/GO:0051301
Gene Ontology	GO:0044877	protein-containing complex binding	1	349	0.235847	NLGN1	http://amigo.geneontology.org/amigo/term/GO:0044877
Gene Ontology	GO:0004674	protein serine/threonine kinase activity	1	357	0.240091	CSNK1G2	http://amigo.geneontology.org/amigo/term/GO:0004674
Gene Ontology	GO:0043025	neuronal cell body	1	376	0.250717	GRIA4	http://amigo.geneontology.org/amigo/term/GO:0043025
Gene Ontology	GO:0006954	inflammatory response	1	381	0.25309	HDAC9	http://amigo.geneontology.org/amigo/term/GO:0006954
Gene Ontology	GO:0005743	mitochondrial inner membrane	1	385	0.254866	MRPL4	http://amigo.geneontology.org/amigo/term/GO:0005743
Gene Ontology	GO:0010628	positive regulation of gene expression	1	391	0.257774	DNMT1	http://amigo.geneontology.org/amigo/term/GO:0010628
Gene Ontology	GO:0009897	external side of plasma membrane	1	392	0.257807	NLGN1	http://amigo.geneontology.org/amigo/term/GO:0009897
Gene Ontology	GO:0007283	spermatogenesis	1	404	0.264077	SPATA24	http://amigo.geneontology.org/amigo/term/GO:0007283
Gene Ontology	GO:0003723	RNA binding	2	1366	0.266626	MRPL4|DNMT1	http://amigo.geneontology.org/amigo/term/GO:0003723
Gene Ontology	GO:0016021	integral component of membrane	4	3643	0.270258	ATP8B3|SCAMP4|DST|DNAJC18	http://amigo.geneontology.org/amigo/term/GO:0016021
Gene Ontology	GO:0005925	focal adhesion	1	418	0.270258	DST	http://amigo.geneontology.org/amigo/term/GO:0005925
Gene Ontology	GO:0019901	protein kinase binding	1	461	0.292598	HDAC9	http://amigo.geneontology.org/amigo/term/GO:0019901
Gene Ontology	GO:0001228	DNA-binding transcription activator activity, RNA polymerase II-specific	1	466	0.294672	NR2E1	http://amigo.geneontology.org/amigo/term/GO:0001228
Gene Ontology	GO:0043066	negative regulation of apoptotic process	1	487	0.305184	NR2E1	http://amigo.geneontology.org/amigo/term/GO:0043066
Gene Ontology	GO:0008284	positive regulation of cell population proliferation	1	501	0.311865	MZB1	http://amigo.geneontology.org/amigo/term/GO:0008284
Gene Ontology	GO:1990837	sequence-specific double-stranded DNA binding	1	553	0.337007	NR2E1	http://amigo.geneontology.org/amigo/term/GO:1990837
Gene Ontology	GO:0045893	positive regulation of transcription, DNA-templated	1	556	0.337812	ZFHX3	http://amigo.geneontology.org/amigo/term/GO:0045893
Gene Ontology	GO:0008150	biological_process	1	594	0.355717	EPHA6	http://amigo.geneontology.org/amigo/term/GO:0008150
Gene Ontology	GO:0009986	cell surface	1	598	0.35692	NLGN1	http://amigo.geneontology.org/amigo/term/GO:0009986
Gene Ontology	GO:0000139	Golgi membrane	1	616	0.364774	SCAMP4	http://amigo.geneontology.org/amigo/term/GO:0000139
Gene Ontology	GO:0005576	extracellular region	2	1843	0.38749	MZB1|CNTN5	http://amigo.geneontology.org/amigo/term/GO:0005576
Gene Ontology	GO:0005509	calcium ion binding	1	693	0.398655	DST	http://amigo.geneontology.org/amigo/term/GO:0005509
Gene Ontology	GO:0004930	G protein-coupled receptor activity	1	739	0.41804	CHRM3	http://amigo.geneontology.org/amigo/term/GO:0004930
Gene Ontology	GO:0003674	molecular_function	1	742	0.418492	EPHA6	http://amigo.geneontology.org/amigo/term/GO:0003674
Gene Ontology	GO:0006357	regulation of transcription by RNA polymerase II	1	751	0.421504	NR2E1	http://amigo.geneontology.org/amigo/term/GO:0006357
Gene Ontology	GO:0005730	nucleolus	1	839	0.456983	SPATA24	http://amigo.geneontology.org/amigo/term/GO:0005730
Gene Ontology	GO:0046872	metal ion binding	2	2298	0.496026	HDAC9|ADAT3	http://amigo.geneontology.org/amigo/term/GO:0046872
Gene Ontology	GO:0007186	G protein-coupled receptor signaling pathway	1	1132	0.56067	CHRM3	http://amigo.geneontology.org/amigo/term/GO:0007186
Gene Ontology	GO:0005739	mitochondrion	1	1258	0.598545	MRPL4	http://amigo.geneontology.org/amigo/term/GO:0005739
